# Supplementary material for: A Meta-Analysis of the Impact of Anaerobic Soil Disinfestation on Pest Suppression and Yield of Horticultural Crops
Source: Front Plant Sci. 2016 Aug 26;7:1254. doi: 10.3389/fpls.2016.01254 (PMC4999451; doi:10.3389/fpls.2016.01254)
Supplement: Supplementary file 1 [file Data_Sheet_1.XLSX]

## Sheet: Reference
S.no.	Studies	References
1	Blok et al., 2000	Blok, W.J., Bollen, G.J., Termorshuizen, A.J., and Lamers, J.G. (2000). Control of soilborne plant pathogens by incorporating fresh organic amendments followed by tarping. Phytopathology 90, 253-259.
2	Blok et al., 2008	Blok, W.J., Coenen, T.C.M., Termorshuizen, A.J., and Lamers, J.G. (2008). "The potential of biological soil disinfestation to manage fusarium foot and root rot in asparagus", in: XI International Asparagus Symposium, . (eds.) J.H. Mulder & P.J.M. Lavrijsen. (Horst, Netherlands Acta Hort. (ISHS) 776:135-144).
3	Browne et al., 2014	Browne, G.T., Schmidt, L.S., and Devengenzo, M.T. (2014). Evaluating the potential of anaerobic soil disinfestation for the control of Prunus replant disease. Phytopathology 104, 20-20.
4	Butler et al., 2009	Butler, D.M., Rosskopf, E.N., Kokalis-Burelle, N., Muramoto, J., Shennan, C., Koike, S., Bolda, M., and Daugovish, O. (2009). Impact of anaerobic soil disinfestation on introduced inoculum of Phytophthora capsici and Verticillium dahliae. Phytopathology 99, S18-S18.
5	Butler et al., 2012a	Butler, D. M., McCollum, T. G., Rosskopf, E. N., Shennan, C., Kokalis-Burelle, N., and Muramoto, J. (2012a). Impact of anaerobic soil disinfestation combined with soil solarization on plant–parasitic nematodes and introduced inoculum of soilborne plant pathogens in raised-bed vegetable production. Crop. Prot. 39, 33-40.
6	Butler et al., 2012b	Butler, D. M., Rosskopf, E. N., Kokalis-Burelle, N., Albano, J. P., Muramoto, J., and Shennan, C. (2012b). Exploring warm-season cover crops as carbon sources for anaerobic soil disinfestation (ASD). Plant Soil 355, 149-165.
7	Butler et al., 2014	Butler, D. M., Ownley, B. H., Dee, M. E., Eichler Inwood, S. E., McCarty, D. G., Shrestha, U., Kokalis-Burelle, N., and Rosskopf, E. N. (2014). Low carbon amendment rates during anaerobic soil disinfestation (ASD) at moderate soil temperatures do not decrease viability of Sclerotinia sclerotiorum sclerotia or Fusarium root rot of common bean. Acta Hortic. 1044, 203-208.
8	Daugovish et al., 2013	Daugovish, O., Fennimore, S., Koike, S., Gordon, T., Muramoto, J., Shennan, C., and Subbarao, K. (2013). "Non-fumigant treatments for management of Fusarium oxysporum and Macrophomina on strawberry cultivar San Andreas", in: 2013 Proceedings of Annual International Research Conference on Methyl Bromide Alternatives and Emissions Reductions. San Diego (CA).).
9	Fennimore et al., 2013	Fennimore, S.A., Serohijos, R., Samtani, J.B., Ajwa, H.A., Subbarao, K.V., Martin, F.N., Daugovish, O., Legard, D., Browne, G.T., Muramoto, J., Shennan, C., and Klonsky, K. (2013). TIF film, substrates and nonfumigant soil disinfestation maintain fruit yields. California Agriculture 67, 139-146.
10	Goud et al., 2004	Goud, J.K.C., Termorshuizen, A.J., Blok, W.J., and Van Bruggen, A.H.C. (2004). Long-term effect of biological soil disinfestation on Verticillium wilt. Plant Dis. 88, 688-694.
11	Hewavitharana and Mazzola, 2013	Hewavitharana, S.S., and Mazzola, M. (2013). Carbon source-dependent efficacy of anaerobic soil disinfestation (ASD) in suppression of Rhizoctonia root rot of apple. Phytopathology 103, 60-60.
12	Hiemstra et al., 2013	Hiemstra, J., Sluis, B.V.D., Dalfsen, P.V., Smits, A., Visser, J., and Korthals, G. (2013). Control of Verticillium in tree nurseries through biological soil disinfestation. In 11th International Verticillium Symposium, Georg-August-Universität, Göttingen, Germany, 05-08 May 2013 (pp. 62-62).
13	Horita and Kitamoto, 2015	Horita, M., and Kitamoto, H.K. (2015). Biological soil disinfestation using bioethanol fermentation products: role of residual organic substances. J. Gen. Plant Pathol. 81, 304-314.
14	Huang et al., 2015	Huang, X., Wen, T., Zhang, J., Meng, L., Zhu, T., and Cai, Z. (2015). Toxic organic acids produced in biological soil disinfestation mainly caused the suppression of Fusarium oxysporum f. sp. cubense. BioControl 60, 113-124.
15	Katase et al., 2009	Katase, M., Kubo, C., Ushio, S., Ootsuka, E., Takeuchi, T., and Mizukubo, T. (2009). Nematicidal activity of volatile fatty acids generated from wheat bran in reductive soil disinfestation. Nematological Research 39, 53-62.
16	Korthals et al., 2005	Korthals, G.W., Visser, J.H.M. and Molendijk, L.P.G. (2005). Improvement and monitoring soil health. Acta Hortic. 698, 279-284
17	Korthals et al., 2014	Korthals, G.W., Thoden, T.C., van Den Berg, W., and Visser, J.H.M. (2014). Long-term effects of eight soil health treatments to control plant-parasitic nematodes and Verticillium dahliae in agro-ecosystems. Appl. Soil. Ecol. 76, 112-123.
18	Ludeking et al., 2011; ~ Runia et al., 2012	Ludeking, D.J.W., Paternotte, S.J., Runia, W.T., and Molendijk, L.P.G. (2011). Biological Soil Disinfestation with Organic Fermentation Products. I International Conference on Organic Greenhouse Horticulture 915, 133-139.
19	Mazzola and Hewavitharana, 2014;~ Shennan et al., 2014	Mazzola, M., and Hewavitharana, S. (2014). Carbon source-dependent volatile production and ASD efficacy for suppression of apple root pathogens and parasites. Acta Hortic. 1044, 209-214.
20	McCarty et al., 2014	McCarty, D.G., Eichler Inwood, S. E., Ownley, B. H., Sams, C. E., Wszelaki, A. L., and Butler, D. M. (2014). Field evaluation of carbon sources for anaerobic soil disinfestation in tomato and bell pepper production in Tennessee. HortScience 49, 272-280.
21	McCarty, 2012	McCarty, D.G. (2012). Anaerobic Soil Disinfestation: Evaluation of Anaerobic Soil Disinfestation (ASD) for Warm-Season Vegetable Production in Tennessee. M.S. thesis, University of Tennessee.
22	Messiha et al., 2007	Messiha, N.S., Termorshuizen, A.J., Coenen, T.G.C., Blok, W.J., Van Bruggen, A.H.C., Wenneker, M., Van Diepeningen, A.D., Janse, J.D., and Van Beuningen, A.R. (2007). Biological Soil Disinfestation (BSD), a new control method for potato brown rot, caused by Ralstonia solanacearum race 3 biovar 2. Eur. J. Plant Pathol. 117, 403-415.
23	Misawa and Shinmura, 2010	Misawa, T., and Sinmura, A. (2010). Control effectiveness of biological soil disinfestation and some fungicides against phytophthora rot of strawberry caused by Phytophthora cactorum and its duration. Annual Report of the Society of Plant Protection of North Japan, 80-84.
24	Momma et al., 2006	Momma, N., Yamamoto, K., Simandi, P., and Shishido, M. (2006). Role of organic acids in the mechanisms of biological soil disinfestation (BSD). J. Gen. Plant Pathol. 72, 247-252.
25	Momma et al., 2010	Momma, N., Kobara, Y., and Momma, M. (2010). Biological soil disinfestation using ethanol: effect on Fusarium oxysporum f. sp. lycopersici and soil microorganisms [electronic resource]. J. Gen. Plant Pathol. 76, 336-344.
26	Momma et al., 2011	Momma, N., Kobara, Y., and Momma, M. (2011). Fe2+ and Mn2+, potential agents to induce suppression of Fusarium oxysporum for biological soil disinfestation. J. Gen. Plant Pathol. 77, 331-335.
27	Momma, 2008	Momma, N. (2008). Biological soil disinfestation (BSD) of soilborne pathogens and its possible mechanisms. Jarq-Japan Agricultural Research Quarterly 42, 7-12.
28	Mowlick et al., 2012	Mowlick, S., Hirota, K., Takehara, T., Kaku, N., Ueki, K., and Ueki, A. (2012). Development of anaerobic bacterial community consisted of diverse clostridial species during biological soil disinfestation amended with plant biomass. Soil Sci. Plant Nutr. 58, 273-287.
29	Mowlick et al., 2013a	Mowlick, S., Inoue, T., Takehara, T., Kaku, N., Ueki, K., and Ueki, A. (2013a). Changes and recovery of soil bacterial communities influenced by biological soil disinfestation as compared with chloropicrin-treatment. Amb Express 3.
30	Mowlick et al., 2013b	Mowlick, S., Takehara, T., Kaku, N., Ueki, K., and Ueki, A. (2013b). Proliferation of diversified clostridial species during biological soil disinfestation incorporated with plant biomass under various conditions. Appl. Microbiol. Biotechnol. 97, 8365-8379.
31	Mowlick et al., 2013c	Mowlick, S., Yasukawa, H., Inoue, T., Takehara, T., Kaku, N., Ueki, K., and Ueki, A. (2013c). Suppression of spinach wilt disease by biological soil disinfestation incorporated with Brassica juncea plants in association with changes in soil bacterial communities. Crop. Prot. 54, 185-193.
32	Mowlick et al., 2014	Mowlick, S., Inoue, T., Takehara, T., Tonouchi, A., Kaku, N., Ueki, K., and Ueki, A. (2014). Usefulness of Japanese-radish residue in biological soil disinfestation to suppress spinach wilt disease accompanying with proliferation of soil bacteria in the Firmicutes. Crop. Prot. 61, 64-73.
33	Muramoto et al., 2008	Muramoto, J., Shennan, C., Fitzgerald, A., Koike, S., Bolda, M., Daugovish, O., Rosskopf, E., Kokalis-Burelle, N., and Butler, D. (2008). "Effect of anaerobic soil disinfestation on weed seed germination", in: Proceedings of annual international research conference on methyl bromide alternatives and emissions reductions, Orlando, Florida, USA.).
34	O'Neill et al., 2010	O'Neill, T.M., Locke, T. and Dyer, C.J. (2010). A comparison of four pre-plant soil treatments for control of Verticillium wilt in field-grown trees. Acta Hortic. 883, 235-242
35	Rosskopf et al., 2014	Rosskopf, E. N., Burelle, N., Hong, J., Butler, D. M., Noling, J. W., He, Z., Booker, B., and Sances, F. (2014). Comparison of anaerobic soil disinfestation and drip-applied organic acids for raised-bed specialty crop production in Florida. Acta Hortic. 1044, 221-228.
36	Runia et al., 2012	Runia, W.T., Molendirk, L.P.G., Ludeking, D.J.W., and Schomaker, C.H. (2012). Improvement of anaerobic soil disinfestation. Commun. Agric. Appl. Biol. Sci. 77, 753-762.
37	Runia et al., 2014a	Runia, W. T., Molendijk, L. P. G., van den Berg, W., Stevens, L. H., Schilder, M. T., and Postma, J. (2014a). Inundation as tool for management of Globodera pallida and Verticillium dahliae. Acta Hortic. 1044, 195-201.
38	Runia et al., 2014b	Runia, W. T., Thoden, T. C., Molendijk, L. P. G., van den Berg, W., Termorshuizen, A. J., Streminska, M. A., van der Wurff, A.W.G., Feil, H., and Meints, H. (2014b). Unravelling the mechanism of pathogen inactivation during anaerobic soil disinfestation. Acta Hortic. 1044, 177-193.
39	Shennan et al., 2009	Shennan, C., Muramoto, J., Koike, S.T., and Daugovish, O. (2009). Optimizing anaerobic soil disinfestation for non-fumigated strawberry production in California. 2009 Annual International Research Conference on Methyl Bromide Alternatives and Emissions Reductions, San Diego, California, USA, 29th October - 1st November, 2009, 101-101-100-103.
40	Shennan et al., 2010	Shennan, C., Muramoto, J., Koike, S., Bolda, M., and Daugovish, O. (2010). Optimizing Anaerobic Soil Disinfestation for Non-fumigated Strawberry Production in California. Hortscience 45, S270-S270.
41	Shennan et al., 2012	Shennan, C., Muramoto, J., Fenimore, S., Bolda, M., Daugovish, O., Dara, S., Mazzola, M., and Lazarovits, G. (2012). "Non-fumigant strategies for soilborne disease control in California strawberry production systems", in: Proceedings of International Research Conference on Methyl Bromide Alternatives.).
42	Shennan et al., 2013	Shennan, C., Muramoto, J., Baird, G., Koike, S., Bolda, M., and Mazzola, M. (2013). "Optimizing anaerobic soil disinfestation for soilborne disease control", in: 2013 Proceedings of Annual International Research Conference on Methyl Bromide Alternatives and Emissions Reductions. San Diego (CA).).
43	Shennan et al., 2014	Shennan, C., Muramoto, J., Lamers, J., Mazzola, M., Rosskopf, E. N., Kokalis-Burelle, N., Momma, N., Butler, D. M., and Kobara, Y. (2014). Anaerobic soil disinfestation for soil borne disease control in strawberry and vegetable systems: current knowledge and future directions. Acta Hortic. 1044, 165-175.
44	Shrestha et al., 2013	Shrestha, U., Ownley, B., Rosskopf, E., Dee, M., and Butler, D. (2013). "Optimization of amendment c: n ratio in anaerobic soil disinfestation for control of sclerotium rolfsii", in: Proceedings of International Research Conference on Methyl Bromide Alternatives. (California, USA).
45	Shrestha et al., 2014	Shrestha, U., Bruce, A., Ownley, B.H., and Butler, D.M. (2014). Effects of organic amendment C: N ratio on Fusarium oxysporum f. sp lycopersici populations following anaerobic soil disinfestation. Phytopathology 104, 108-108.
46	Streminska et al., 2014	Streminska, M. A., van der Wurff, A. W. G., Runia, W. T., Thoden, T. C., Termorshuizen, A. J. and Feil, H. (2014). Changes in bacterial and fungal abundance in the soil during the process of anaerobic soil disinfestation. Acta Hortic. 1041, 95-102.
47	Thaning and Gerhardson, 2001	Thaning, C., and Gerhardson, B. (2001). Reduced sclerotial soil-longevity by whole-crop amendment and plastic covering/Feldversuche zum Einfluss einer Bodenabdeckung mit Kunststoffplane und zur Einarbeitung von Grünmasse auf die Überdauerung von Sklerotien. Zeitschrift für Pflanzenkrankheiten und Pflanzenschutz/Journal of Plant Diseases and Protection, 143-151.
48	Valdes et al., 2012	Valdes, Y., Viaene, N., and Moens, M. (2012). Effects of yellow mustard amendments on the soil nematode community in a potato field with focus on Globodera rostochiensis. Appl. Soil. Ecol. 59, 39-47.
49	van Agtmaal et al., 2015	van Agtmaal, M., Van Os, G.J., Hol, W.H.G., Hundscheid, M.P.J., Runia, W.T., Hordijk, C.A., and De Boer, W. (2015). Legacy effects of anaerobic soil disinfestation on soil bacterial community composition and production of pathogen-suppressing volatiles. Front Microbiol. 6.
50	van Overbeek et al., 2014	van Overbeek, L., Runia, W., Kastelein, P., and Molendijk, L. (2014). Anaerobic disinfestation of tare soils contaminated with Ralstonia solanacearum biovar 2 and Globodera pallida. Eur. J. Plant Pathol. 138, 323-330.
51	Wen et al., 2015	Wen, T., Huang, X., Zhang, J., Zhu, T., Meng, L., and Cai, Z. (2015). Effects of water regime, crop residues, and application rates on control of Fusarium oxysporum f. sp cubense. Journal of Environmental Sciences-China 31, 30-37.
52	Yossen et al., 2008	Yossen, V., Kobayashi, K., Gasoni, L., and Zumelzu, G. (2008). Effect of soil reductive sterilisation on Fusarium wilt in greenhouse carnation in Córdoba, Argentina [electronic resource]. Australasian plant pathology APP 37, 520-522.
53	Zavatta et al., 2014	Zavatta, M., Shennan, C., Muramoto, J., Baird, G., Koike, S.T., Bolda, M.P., and Klonsky, K. (2014). "Integrated rotation systems for soilborne disease, weed and fertility management in strawberry/vegetable production," in Acta Horticulturae, eds. M.L. Gullino, M. Pugliese & J. Katan.), 269-274.
54	Zeeland and Weide, 2006	Zeeland, V.M., and Weide, V.D.R. (2006). Onkruidbestrijding door afdekking. Ekoland 26, 22-23.
55	Zhang et al., 2015	Zhang, S.L., Liu, G.F., Qiu, H.Z., Wang, D., Zhang, J.L., and Shen, Q.R. (2015). Control of continuous potato monoculture barrier via biological soil disinfestation method in Yellow River irrigation areas of central Gansu Province, Northwest China. Ying yong sheng tai xue bao = The journal of applied ecology / Zhongguo sheng tai xue xue hui, Zhongguo ke xue yuan Shenyang ying yong sheng tai yan j…

## Sheet: Group wise study 
Table 1. Number of studies retrieved from each article for each pest and yield effect sizes.
S. no.	Soil borne pathogens	No. of studies	S. no.	Nematodes	No. of studies		Weeds	No. of studies		Yield (unamended control)	No. of studies		Yield (fumigated control )	No. of studies
1	Blok et. al., 2000	12	1	Butler et. al., 2012a	21	1	Butler et. al., 2012b	7	1	Daugovish et. al., 2013	6	1	Butler et. al., 2014	12
2	Blok et. al., 2008	25	2	Butler et. al., 2012b	7	2	Muramoto et. al., 2008	20	2	Fennimore et. al., 2013	2	2	McCarty et. al., 2014	10
3	Browne et al., 2014	4	3	Goud et. al., 2004	3	3	Zeeland and Weide, 2006	20	3	Korthals et. al., 2014	4	3	Shennan et. al., 2012	4
4	Butler et. al., 2009	2	4	Hiemstra et. al., 2013	2	4	Fennimore et. al., 2013	1	4	McCarty et. al., 2014	10	4	Shennan et. al., 2013	17
5	Butler et. al., 2012a	9	5	Katase et. al., 2009	2	5	McCarty et. al., 2013	40	5	Rosskofp et. al., 2014	8	5	Zavatta et. al., 2014	12
6	Butler et. al., 2012b	28	6	Korthals et. al., 2005	2				6	Shennan et. al., 2013	5
7	Butler et. al., 2014	36	7	Korthals et. al., 2014	1		Grand Total	88	7	Zavatta et. al., 2014	6		Grand Total	55
8	Daugovish et. al., 2013	9	8	Ludeking et al., 2011; Runia et al., 2012	12				8	Zhang et. al., 2015	1
9	Goud et. al., 2004	6	9	Runia et. al., 2012	7				9	Butler et. al., 2014	12
10	Hewavitharana and Mazzola, 2013	5	10	Runia et. al., 2014	1				10	Shennan et. al., 2012	4
11	Hiemstra et. al., 2013	2	11	Shennan et. al., 2014	5				11	Shrestha et. al., 2013	10
12	Horita 2015	1	12	Streminksa et. al., 2014	12
13	Horita and Kitamoto, 2015	18	13	Valde et. al., 2014	2					Grand Total	68
14	Huang et. al., 2015	12	14	van Overbeek et. al., 2014	14
15	Korthals et. al., 2014	1
16	Ludeking et al., 2011; Runia et al., 2012)	1		Grand Total	91
17	Mazzola and Hewavitharana, 2014; Shennan et al., 2014)	15
18	McCarty et. al., 2014	10
19	McCarty, 2012	16
20	Messiha et. al., 2007	6
21	Misawa and Sinmura, 2010	4
22	Momma et. al., 2006	23
23	Momma et. al., 2010	14
24	Momma et. al., 2011	3
25	Momma, 2008	2
26	Mowlick et. al., 2012	13
27	Mowlick et al., 2013a	12
28	Mowlick et al., 2013b	1
29	Mowlick et al., 2013c	4
30	Mowlick et al., 2014	8
31	O'Neill et. al., 2010	4
32	Rosskofp et. al., 2014	72
33	Runia et al., 2014b	4
34	Runia et. al., 2012	48
35	Shennan et. al., 2009	1
36	Shennan et. al., 2010	10
37	Shennan et. al., 2013	6
38	Shrestha et al., 2013	13
39	Shrestha et. al., 2014	16
40	Thaning and Gerhardson, 2001	12
41	van Agtmaal et. al., 2015	2
42	van Overbeek et. al., 2014	10
43	Wen et. al., 2015	24
44	Yossen et. al., 2008	2
45	Zavatta et. al., 2014	6
46	Zhang et. al., 2015	1
	Grand Total	533
	Flooding	8
	van Overbeek et. al., 2014	4
	Wen et. al., 2015	4
	Anaerobic only	33
	Blok et. al., 2000	7
	Blok et. al., 2008	6
	Mazzola and Hewavitharana, 2014; Shennan et al., 2014)	3
	Messiha et. al., 2007	2
	Mowlick et al., 2013a	4
	Mowlick et al., 2014	3
	Thaning and Gerhardson, 2001	8
	Trichoderma (Rosskopf et. al., 2014)	24
	All studies Grand Total	900

## Sheet: Pathogen  
Table 2. Details on the 533 studies used in the meta-analysis. This includes all moderators : soil borne pathogen, environmental condition and amendments used for categorical analyses, the control and experimental means, sample sizes (n) and the value of the natural log (lnR) of the response ratio with corresponding non-parametric variances. NI: Not included, NA: Not Applicable
Study	Publication	Location	Soil borne pathogen	Sub-phyllum/phyllum	Genus	Species	f.sp./strain	Measure of efficacy	Study Environment	Study type	Date	Soil Temperature	Soil class	Soil type	Cover control	Sampling/ buried depth	Depth Moderator	ASD_duration (week)	ASD incubation	Amendment form	Mixed amendments	Amendments specific	Amendment type	Amendment rate	Rate per m2	Mean Treatment	n Treatment	Mean Control	n Control adjusted	RR	Weight	lnR	Variance
1	Blok et. al., 2000	Netherland	Fungal	Ascomycota	Fusarium	oxysporum	f. sp. asparagi	Colony forming units (log)/g	Field	Large scale		Moderate	Loamy sand	Sandy	Y	15	Moderate	15	>10	Solid	No	Broocoli	Brassica spp	<3-4	3.4	0.7	5	6	2.5	0.116667	1.66667	-2.14843	0.6
2	Blok et. al., 2000	Netherland	Fungal	Ascomycota	Fusarium	oxysporum	f. sp. asparagi	Colony forming units (log)/g	Field	Large scale		Moderate	Loamy sand	Sandy	Y	15	Moderate	15	>10	Solid	No	Broocoli	Brassica spp	<3-4	3.4	4.9	5	6	2.5	0.816667	1.66667	-0.202524	0.6
3	Blok et. al., 2000	Netherland	Fungal	Basidiomycota anamorph	Rhizoctonia	solani	Blank	Germination %	Field	Large scale		Moderate	Loamy sand	Sandy	Y	15	Moderate	15	>10	Solid	No	Broocoli	Brassica spp	Blank		0.016	5	1.32222	2.5	0.0121009	1.66667	-4.41448	0.6
4	Blok et. al., 2000	Netherland	Fungal	Basidiomycota anamorph	Rhizoctonia	solani	Blank	Germination %	Field	Large scale		Moderate	Loamy sand	Sandy	Y	15	Moderate	15	>10	Solid	No	Broocoli	Brassica spp	Blank		1.23	5	1.32	2.5	0.931818	1.66667	-0.0706176	0.6
5	Blok et. al., 2000	Netherland	Fungal	Ascomycota	Verticillium	dahliae	Blank	Colony forming units (log)/g	Field	Large scale		Moderate	Loamy sand	Sandy	Y	15	Moderate	15	>10	Solid	No	Broocoli	Brassica spp	Blank		1.2	5	1.39	2.5	0.863309	1.66667	-0.146982	0.6
6	Blok et. al., 2000	Netherland	Fungal	Ascomycota	Verticillium	dahliae	Blank	Colony forming units (log)/g	Field	Large scale		Moderate	Loamy sand	Sandy	Y	15	Moderate	15	>10	Solid	No	Broocoli	Brassica spp	Blank		0.01	5	0.01	2.5	1	1.66667	0	0.6
7	Blok et. al., 2000	Netherland	Fungal	Ascomycota	Fusarium	oxysporum	f. sp. asparagi	Colony forming units (log)/g	Field	Large scale		Moderate	Loamy sand	Sandy	Y	15	Moderate	15	>10	Solid	No	Perrenial ryegrass	Grass	<3-4	4	0.48	5	6	2.5	0.08	1.66667	-2.52573	0.6
8	Blok et. al., 2000	Netherland	Fungal	Ascomycota	Fusarium	oxysporum	f. sp. asparagi	Colony forming units (log)/g	Field	Large scale		Moderate	Loamy sand	Sandy	Y	15	Moderate	15	>10	Solid	No	Perrenial ryegrass	Grass	<3-4	4	3.9	5	6	2.5	0.65	1.66667	-0.430783	0.6
9	Blok et. al., 2000	Netherland	Fungal	Basidiomycota anamorph	Rhizoctonia	solani	Blank	Germination %	Field	Large scale		Moderate	Loamy sand	Sandy	Y	15	Moderate	15	>10	Solid	No	Perrenial ryegrass	Grass	<3-4	4	0.016	5	1.51497	5	0.0105613	2.5	-4.55056	0.4
10	Blok et. al., 2000	Netherland	Fungal	Basidiomycota anamorph	Rhizoctonia	solani	Blank	Germination %	Field	Large scale		Moderate	Loamy sand	Sandy	Y	15	Moderate	15	>10	Solid	No	Perrenial ryegrass	Grass	<3-4	4	0.7	5	1.34	5	0.522388	2.5	-0.649345	0.4
11	Blok et. al., 2000	Netherland	Fungal	Ascomycota	Verticillium	dahliae	Blank	Colony forming units (log)/g	Field	Large scale		Moderate	Loamy sand	Sandy	Y	15	Moderate	15	>10	Solid	No	Perrenial ryegrass	Grass	<3-4	4	0.58	5	1.34	5	0.432836	2.5	-0.837397	0.4
12	Blok et. al., 2000	Netherland	Fungal	Ascomycota	Verticillium	dahliae	Blank	Colony forming units (log)/g	Field	Large scale		Moderate	Loamy sand	Sandy	Y	15	Moderate	15	>10	Solid	No	Perrenial ryegrass	Grass	<3-4	4	0.01	5	0.01	5	1	2.5	0	0.4
13	Blok et. al., 2008	Netherland	Fungal	Ascomycota	Fusarium	oxysporum	f. sp. asparagi	Infection %	Field	Large scale		Moderate	Loamy sand	Sandy	Y	20	High	12	>10	Solid	No	Grass	Grass	<3-4	3.81016	27	4	43.2	4	0.625	2	-0.470004	0.5
14	Blok et. al., 2008	Netherland	Fungal	Ascomycota	Fusarium	oxysporum	f. sp. asparagi	Colony forming units (log)/g	Field	Large scale		Moderate	Loamy sand	Sandy	Y	20	High	12	>10	Solid	No	Grass	Grass	<3-4	3.81016	1.42	4	2.54	4	0.559055	2	-0.581507	0.5
15	Blok et. al., 2008	Netherland	Fungal	Ascomycota	Fusarium	oxysporum	f. sp. asparagi	Colony forming units (log)/g	Field	Large scale		Moderate	Loamy sand	Sandy	Y	20	High	12	>10	Solid	No	Grass	Grass	<5-6	5.62452	1.28	4	2.54	4	0.503937	2	-0.685304	0.5
16	Blok et. al., 2008	Netherland	Fungal	Ascomycota	Fusarium	oxysporum	f. sp. asparagi	Colony forming units (log)/g	Field	Large scale		Moderate	Loamy sand	Sandy	Y	20	High	12	>10	Solid	No	Grass	Grass	<5-6	5.62452	1.4	4	2.54	4	0.551181	2	-0.595692	0.5
17	Blok et. al., 2008	Netherland	Fungal	Ascomycota	Fusarium	oxysporum	f. sp. asparagi	Colony forming units (log)/g	Field	Large scale		Moderate	Loamy sand	Sandy	Y	20	High	12	>10	Solid	No	Grass	Grass	<9	9.25324	0.89	4	2.54	4	0.350394	2	-1.0487	0.5
18	Blok et. al., 2008	Netherland	Fungal	Ascomycota	Fusarium	oxysporum	f. sp. asparagi	Colony forming units (log)/g	Field	Large scale		Moderate	Loamy sand	Sandy	Y	60	High	12	>10	Solid	No	Grass	Grass	<3-4	3.81016	2.28	4	3.02	4	0.754967	2	-0.281081	0.5
19	Blok et. al., 2008	Netherland	Fungal	Ascomycota	Fusarium	oxysporum	f. sp. asparagi	Colony forming units (log)/g	Field	Large scale		Moderate	Loamy sand	Sandy	Y	60	High	12	>10	Solid	No	Grass	Grass	<5-6	5.62452	1.62	4	3.02	4	0.536424	2	-0.622831	0.5
20	Blok et. al., 2008	Netherland	Fungal	Ascomycota	Fusarium	oxysporum	f. sp. asparagi	Colony forming units (log)/g	Field	Large scale		Moderate	Loamy sand	Sandy	Y	60	High	14	>10	Solid	No	Grass	Grass	<5-6	5.62452	3.01	4	3.02	4	0.996689	2	-0.00331675	0.5
21	Blok et. al., 2008	Netherland	Fungal	Basidiomycota anamorph	Rhizoctonia	tuliparum	Blank	Germination %	Field	Large scale		Moderate	Loamy sand	Sandy	Y	20	High	12	>10	Solid	No	Grass	Grass	<3-4	3.81016	4.93	4	5.37	0.67	0.918063	0.573876	-0.0854889	1.74254
22	Blok et. al., 2008	Netherland	Fungal	Basidiomycota anamorph	Rhizoctonia	tuliparum	Blank	Germination %	Field	Large scale		Moderate	Loamy sand	Sandy	Y	20	High	12	>10	Solid	No	Grass	Grass	<5-6	5.62452	6.72	4	5.37	0.67	1.2514	0.573876	0.22426	1.74254
23	Blok et. al., 2008	Netherland	Fungal	Basidiomycota anamorph	Rhizoctonia	tuliparum	Blank	Germination %	Field	Large scale		Moderate	Loamy sand	Sandy	Y	20	High	15	>10	Solid	No	Grass	Grass	<5-6	5.62452	2.69	4	5.37	0.67	0.500931	0.573876	-0.691287	1.74254
24	Blok et. al., 2008	Netherland	Fungal	Basidiomycota anamorph	Rhizoctonia	tuliparum	Blank	Germination %	Field	Large scale		Moderate	Loamy sand	Sandy	Y	60	High	12	>10	Solid	No	Grass	Grass	<3-4	3.81016	9.85	4	5.37	0.67	1.83426	0.573876	0.606644	1.74254
25	Blok et. al., 2008	Netherland	Fungal	Basidiomycota anamorph	Rhizoctonia	tuliparum	Blank	Germination %	Field	Large scale		Moderate	Loamy sand	Sandy	Y	60	High	12	>10	Solid	No	Grass	Grass	<5-6	5.62452	4.93	4	5.37	0.67	0.918063	0.573876	-0.0854889	1.74254
26	Blok et. al., 2008	Netherland	Fungal	Basidiomycota anamorph	Rhizoctonia	tuliparum	Blank	Germination %	Field	Large scale		Moderate	Loamy sand	Sandy	Y	60	High	16	>10	Solid	No	Grass	Grass	<5-6	5.62452	2.69	4	5.37	0.67	0.500931	0.573876	-0.691287	1.74254
27	Blok et. al., 2008	Netherland	Fungal	Ascomycota	Verticillium	dahliae	Blank	Colony forming units (log)/g	Field	Large scale		Moderate	Loamy sand	Sandy	Y	20	High	12	>10	Solid	No	Grass	Grass	<3-4	3.81016	1.16	4	1.42	1	0.816901	0.8	-0.202237	1.25
28	Blok et. al., 2008	Netherland	Fungal	Ascomycota	Verticillium	dahliae	Blank	Colony forming units (log)/g	Field	Large scale		Moderate	Loamy sand	Sandy	Y	20	High	12	>10	Solid	No	Grass	Grass	<5-6	5.62452	0.73	4	1.42	1	0.514085	0.8	-0.665368	1.25
29	Blok et. al., 2008	Netherland	Fungal	Ascomycota	Verticillium	dahliae	Blank	Colony forming units (log)/g	Field	Large scale		Moderate	Loamy sand	Sandy	Y	20	High	12	>10	Solid	No	Grass	Grass	<5-6	5.62452	0.86	4	1.42	1	0.605634	0.8	-0.50148	1.25
30	Blok et. al., 2008	Netherland	Fungal	Ascomycota	Verticillium	dahliae	Blank	Colony forming units (log)/g	Field	Large scale		Moderate	Loamy sand	Sandy	Y	20	High	12	>10	Solid	No	Grass	Grass	<9	9.25324	0.54	4	1.42	1	0.380282	0.8	-0.966843	1.25
31	Blok et. al., 2008	Netherland	Fungal	Ascomycota	Verticillium	dahliae	Blank	Colony forming units (log)/g	Field	Large scale		Moderate	Loamy sand	Sandy	Y	60	High	12	>10	Solid	No	Grass	Grass	<3-4	3.81016	1.2	4	1.38	1	0.869565	0.8	-0.139762	1.25
32	Blok et. al., 2008	Netherland	Fungal	Ascomycota	Verticillium	dahliae	Blank	Colony forming units (log)/g	Field	Large scale		Moderate	Loamy sand	Sandy	Y	60	High	12	>10	Solid	No	Grass	Grass	<5-6	5.62452	0.9	4	1.38	1	0.652174	0.8	-0.427444	1.25
33	Blok et. al., 2008	Netherland	Fungal	Ascomycota	Verticillium	dahliae	Blank	Colony forming units (log)/g	Field	Large scale		Moderate	Loamy sand	Sandy	Y	60	High	13	>10	Solid	No	Grass	Grass	<5-6	5.62452	0.03	4	1.38	1	0.0217391	0.8	-3.82864	1.25
34	Blok et. al., 2008	Netherland	Fungal	Ascomycota	Verticillium	dahliae	Blank	Colony forming units (log)/g	Field	Large scale		Moderate	Loamy sand	Sandy	Y	60	High	14	>10	Solid	No	Grass	Grass	<9	9.25324	0.51	4	1.38	1	0.369565	0.8	-0.995428	1.25
35	Blok et. al., 2008	Netherland	Fungal	Ascomycota	Fusarium	oxysporum	f. sp. asparagi	Infection %	Field	Large scale		Moderate	Loamy sand	Sandy	Y	40	High	12	>10	Solid	No	Grass	Grass	<5-6	5.62452	25.3	4	43.2	1.33	0.585648	0.998124	-0.535036	1.00188
36	Blok et. al., 2008	Netherland	Fungal	Ascomycota	Fusarium	oxysporum	f. sp. asparagi	Infection %	Field	Large scale		Moderate	Loamy sand	Sandy	Y	80	High	13	>10	Solid	No	Grass	Grass	<5-6	5.62452	14.8	4	43.2	1.33	0.342593	0.998124	-1.07121	1.00188
37	Blok et. al., 2008	Netherland	Fungal	Ascomycota	Fusarium	oxysporum	f. sp. asparagi	Infection %	Field	Large scale		Moderate	Loamy sand	Sandy	Y	80	High	14	>10	Solid	No	Grass	Grass	<9	9.25324	13.8	4	43.2	1.33	0.319444	0.998124	-1.14117	1.00188
38	Browne et al., 2014	USA (California)	Oomycetes	Oomycota	Pythium	ultimum	Blank	Colony forming units (log)/g	Field	Large scale		Moderate	Clay loam	Clay	Y	30	High	6	<6-10	Solid	No	Rice bran	Ag-by-product	<1-2	2	0.04	4	1.76	2	0.0227273	1.33333	-3.78419	0.75
39	Browne et al., 2014	USA (California)	Oomycetes	Oomycota	Pythium	ultimum	Blank	Colony forming units (log)/g	Field	Large scale		Moderate	Clay loam	Clay	Y	45	High	6	<6-10	Solid	No	Rice bran	Ag-by-product	<1-2	2	0.04	4	3.81	0.8	0.0104987	0.666667	-4.55651	1.5
40	Browne et al., 2014	USA (California)	Oomycetes	Oomycota	Pythium	ultimum	Blank	Colony forming units (log)/g	Field	Large scale		Moderate	Clay loam	Clay	Y	45	High	6	<6-10	Solid	Yes	Sudan +Rice bran	Combination	<2-3	2.9	1.3	4	3.5	0.8	0.371429	0.666667	-0.990399	1.5
41	Browne et al., 2014	USA (California)	Oomycetes	Oomycota	Pythium	ultimum	Blank	Colony forming units (log)/g	Field	Large scale		Moderate	Clay loam	Clay	Y	30	High	6	<6-10	Solid	Yes	Sudan +Rice bran+Molasses	Combination	<2-3	2.9	0.04	4	3.79	0.8	0.0105541	0.666667	-4.55124	1.5
42	Butler et. al., 2009	USA (Florida)	Oomycetes	Oomycota	Phytophthora	capsici	Blank	Colony forming units (log)/g	Pot	Small scale		High	Sandy	Sandy	Y	15	Moderate	3	3	Liquid	No	Molasses (liquid)	Ag-by-product	< 0.3-1	0.82	1.78	4	177.9	1.33	0.0100056	0.998124	-4.60461	1.00188
43	Butler et. al., 2009	USA (Florida)	Oomycetes	Oomycota	Phytophthora	capsici	Blank	Colony forming units (log)/g	Pot	Small scale		High	Sandy	Sandy	Y	15	Moderate	3	3	Liquid	No	Molasses (liquid)	Ag-by-product	< 0.3-1	0.82	1.78	4	35.9	1.33	0.0495822	0.998124	-3.00412	1.00188
44	Butler et. al., 2012a	USA (Florida)	Fungal	Ascomycota	Fusarium	oxysporum	Uncategorized	Colony forming units (log)/g	Field	Large scale		High	Sandy	Sandy	Y	0	Low	3	3	Liquid	No	Molasses (liquid)	Ag-by-product	<1-2	2	1.16	4	3.17	4	0.365931	2	-1.00531	0.5
45	Butler et. al., 2012a	USA (Florida)	Fungal	Ascomycota	Fusarium	oxysporum	Uncategorized	Colony forming units (log)/g	Field	Large scale		High	Sandy	Sandy	Y	5	Low	3	3	Liquid	No	Molasses (liquid)	Ag-by-product	<1-2	2	1.23	4	2.78	4	0.442446	2	-0.815437	0.5
46	Butler et. al., 2012a	USA (Florida)	Fungal	Ascomycota	Fusarium	oxysporum	Uncategorized	Colony forming units (log)/g	Field	Large scale		High	Sandy	Sandy	Y	10	Moderate	3	3	Liquid	No	Molasses (liquid)	Ag-by-product	<1-2	2	1.29	4	3.1	4	0.416129	2	-0.87676	0.5
47	Butler et. al., 2012a	USA (Florida)	Fungal	Ascomycota	Fusarium	oxysporum	Uncategorized	Colony forming units (log)/g	Field	Large scale		High	Sandy	Sandy	Y	0	Low	3	3	Liquid	No	Molasses (liquid)	Ag-by-product	<1-2	2	1.16	4	4.11	1.33	0.282238	0.998124	-1.265	1.00188
48	Butler et. al., 2012a	USA (Florida)	Fungal	Ascomycota	Fusarium	oxysporum	Uncategorized	Colony forming units (log)/g	Field	Large scale		High	Sandy	Sandy	Y	5	Low	3	3	Liquid	No	Molasses (liquid)	Ag-by-product	<1-2	2	1.23	4	4.11	1.33	0.29927	0.998124	-1.20641	1.00188
49	Butler et. al., 2012a	USA (Florida)	Fungal	Ascomycota	Fusarium	oxysporum	Uncategorized	Colony forming units (log)/g	Field	Large scale		High	Sandy	Sandy	Y	10	Moderate	3	3	Liquid	No	Molasses (liquid)	Ag-by-product	<1-2	2	1.29	4	4.11	1.33	0.313869	0.998124	-1.15878	1.00188
50	Butler et. al., 2012a	USA (Florida)	Oomycetes	Oomycota	Phytophthora	capsici	Blank	Colony forming units (log)/g	Field	Large scale		High	Sandy, siliceous, hyperthermic Alfic Arenic Alaquod	Sandy	Y	5	Low	3	3	Liquid	No	Solar+molasses	Ag-by-product	<1-2	2	0.02	4	2.25	1.33	0.00888889	0.998124	-4.72295	1.00188
51	Butler et. al., 2012a	USA (Florida)	Oomycetes	Oomycota	Phytophthora	capsici	Blank	Colony forming units (log)/g	Field	Large scale		High	Sandy, siliceous, hyperthermic Alfic Arenic Alaquod	Sandy	Y	5	Low	3	3	Liquid	Yes	Solar + molasses +CPL	Combination	<3-4	4.6	1.53	4	1.01	1.33	1.51485	0.998124	0.415317	1.00188
52	Butler et. al., 2012a	USA (Florida)	Oomycetes	Oomycota	Phytophthora	capsici	Blank	Colony forming units (log)/g	Field	Large scale		High	Sandy, siliceous, hyperthermic Alfic Arenic Alaquod	Sandy	Y	5	Low	3	3	Solid	No	Solar+CPL	Manure	<2-3	2.6	0.02	4	1.56	1.33	0.0128205	0.998124	-4.35671	1.00188
53	Butler et. al., 2012b	USA (Florida)	Fungal	Ascomycota	Fusarium	oxysporum	f.sp. lycopersici	Colony forming units (log)/g	Pot	Small scale		Moderate	Sandy	Sandy	Y	15	Moderate	3	3	Liquid	No	Molasses	Ag-by-product	<1-2	1.46	0.48	3	3.63	0.43	0.132231	0.376093	-2.0232	2.65891
54	Butler et. al., 2012b	USA (Florida)	Fungal	Basidiomycota anamorph	Sclerotium	rolfsii	Sacc.	Colony forming units (log)/g	Pot	Small scale		Moderate	Sandy	Sandy	Y	15	Moderate	3	3	Solid	No	Molasses	Ag-by-product	<1-2	1.46	2.74	3	3.13	0.43	0.875399	0.376093	-0.133075	2.65891
55	Butler et. al., 2012b	USA (Florida)	Fungal	Ascomycota	Fusarium	oxysporum	f.sp. lycopersici	Colony forming units (log)/g	Pot	Small scale		Moderate	Sandy	Sandy	Y	15	Moderate	3	3	Solid	No	Molasses	Ag-by-product	<1-2	1.46	0.9	3	0.9	0.43	1	0.376093	0	2.65891
56	Butler et. al., 2012b	USA (Florida)	Fungal	Basidiomycota anamorph	Sclerotium	rolfsii	Sacc.	Germination %	Pot	Small scale		Moderate	Sandy	Sandy	Y	15	Moderate	3	3	Solid	No	Molasses	Ag-by-product	<1-2	1.46	34	3	58	0.43	0.586207	0.376093	-0.534082	2.65891
57	Butler et. al., 2012b	USA (Florida)	Fungal	Ascomycota	Fusarium	oxysporum	f.sp. lycopersici	Colony forming units (log)/g	Pot	Small scale		Moderate	Sandy	Sandy	Y	15	Moderate	3	3	Solid	Yes	Cowpea+pearl millet	Combination	< 0.3-1	0.34	1.48	3	3.63	0.43	0.407713	0.376093	-0.897191	2.65891
58	Butler et. al., 2012b	USA (Florida)	Fungal	Basidiomycota anamorph	Sclerotium	rolfsii	Sacc.	Colony forming units (log)/g	Pot	Small scale		Moderate	Sandy	Sandy	Y	15	Moderate	3	3	Solid	Yes	Cowpea+pearl millet	Combination	< 0.3-1	0.34	2.9	3	3.13	0.43	0.926518	0.376093	-0.0763223	2.65891
59	Butler et. al., 2012b	USA (Florida)	Fungal	Ascomycota	Fusarium	oxysporum	f.sp. lycopersici	Colony forming units (log)/g	Pot	Small scale		Moderate	Sandy	Sandy	Y	15	Moderate	3	3	Solid	Yes	Cowpea+pearl millet	Combination	<0.3	<0.2	0.85	3	0.9	0.43	0.944444	0.376093	-0.0571584	2.65891
60	Butler et. al., 2012b	USA (Florida)	Fungal	Basidiomycota anamorph	Sclerotium	rolfsii	Sacc.	Germination %	Pot	Small scale		Moderate	Sandy	Sandy	Y	15	Moderate	3	3	Solid	Yes	Cowpea+pearl millet	Combination	<0.3	<0.2	10	3	58	0.43	0.172414	0.376093	-1.75786	2.65891
61	Butler et. al., 2012b	USA (Florida)	Fungal	Ascomycota	Fusarium	oxysporum	f.sp. lycopersici	Colony forming units (log)/g	Pot	Small scale		Moderate	Sandy	Sandy	Y	15	Moderate	3	3	Solid	Yes	Cowpea+sorghum sudan	Combination	< 0.3-1	0.45	1.6	3	3.63	0.43	0.440771	0.376093	-0.819229	2.65891
62	Butler et. al., 2012b	USA (Florida)	Fungal	Basidiomycota anamorph	Sclerotium	rolfsii	Sacc.	Colony forming units (log)/g	Pot	Small scale		Moderate	Sandy	Sandy	Y	15	Moderate	3	3	Solid	Yes	Cowpea+sorghum sudan	Combination	< 0.3-1	0.45	3.1	3	3.13	0.43	0.990415	0.376093	-0.00963089	2.65891
63	Butler et. al., 2012b	USA (Florida)	Fungal	Ascomycota	Fusarium	oxysporum	f.sp. lycopersici	Colony forming units (log)/g	Pot	Small scale		Moderate	Sandy	Sandy	Y	15	Moderate	3	3	Solid	Yes	Cowpea+sorghum sudan	Combination	<0.3	<0.2	0.9	3	0.9	0.43	1	0.376093	0	2.65891
64	Butler et. al., 2012b	USA (Florida)	Fungal	Basidiomycota anamorph	Sclerotium	rolfsii	Sacc.	Germination %	Pot	Small scale		Moderate	Sandy	Sandy	Y	15	Moderate	3	3	Solid	Yes	Cowpea+sorghum sudan	Combination	<0.3	<0.2	18	3	58	0.43	0.310345	0.376093	-1.17007	2.65891
65	Butler et. al., 2012b	USA (Florida)	Fungal	Ascomycota	Fusarium	oxysporum	f.sp. lycopersici	Colony forming units (log)/g	Pot	Small scale		Moderate	Sandy	Sandy	Y	15	Moderate	3	3	Solid	No	Pearl millet	Grass	< 0.3-1	0.58	1.9	3	3.63	0.43	0.523416	0.376093	-0.647379	2.65891
66	Butler et. al., 2012b	USA (Florida)	Fungal	Basidiomycota anamorph	Sclerotium	rolfsii	Sacc.	Colony forming units (log)/g	Pot	Small scale		Moderate	Sandy	Sandy	Y	15	Moderate	3	3	Solid	No	Pearl millet	Grass	< 0.3-1	0.58	2.9	3	3.13	0.43	0.926518	0.376093	-0.0763223	2.65891
67	Butler et. al., 2012b	USA (Florida)	Fungal	Ascomycota	Fusarium	oxysporum	f.sp. lycopersici	Colony forming units (log)/g	Pot	Small scale		Moderate	Sandy	Sandy	Y	15	Moderate	3	3	Solid	No	Pearl millet	Grass	<0.3	<0.2	1.85	3	0.9	0.43	2.05556	0.376093	0.720546	2.65891
68	Butler et. al., 2012b	USA (Florida)	Fungal	Basidiomycota anamorph	Sclerotium	rolfsii	Sacc.	Germination %	Pot	Small scale		Moderate	Sandy	Sandy	Y	15	Moderate	3	3	Solid	No	Pearl millet	Grass	<0.3	<0.2	27	3	58	0.43	0.465517	0.376093	-0.764606	2.65891
69	Butler et. al., 2012b	USA (Florida)	Fungal	Ascomycota	Fusarium	oxysporum	f.sp. lycopersici	Colony forming units (log)/g	Pot	Small scale		Moderate	Sandy	Sandy	Y	15	Moderate	3	3	Solid	No	Sorghum sudan	Grass	< 0.3-1	0.54	0.9	3	3.63	0.43	0.247934	0.376093	-1.39459	2.65891
70	Butler et. al., 2012b	USA (Florida)	Fungal	Basidiomycota anamorph	Sclerotium	rolfsii	Sacc.	Colony forming units (log)/g	Pot	Small scale		Moderate	Sandy	Sandy	Y	15	Moderate	3	3	Solid	No	Sorghum sudan	Grass	< 0.3-1	0.54	2.85	3	3.13	0.43	0.910543	0.376093	-0.093714	2.65891
71	Butler et. al., 2012b	USA (Florida)	Fungal	Ascomycota	Fusarium	oxysporum	f.sp. lycopersici	Colony forming units (log)/g	Pot	Small scale		Moderate	Sandy	Sandy	Y	15	Moderate	3	3	Solid	No	Sorghum sudan	Grass	<0.3	<0.2	0.02	3	0.9	0.43	0.0222222	0.376093	-3.80666	2.65891
72	Butler et. al., 2012b	USA (Florida)	Fungal	Basidiomycota anamorph	Sclerotium	rolfsii	Sacc.	Germination %	Pot	Small scale		Moderate	Sandy	Sandy	Y	15	Moderate	3	3	Solid	No	Sorghum sudan	Grass	<0.3	<0.2	74	3	58	0.43	1.27586	0.376093	0.243622	2.65891
73	Butler et. al., 2012b	USA (Florida)	Fungal	Ascomycota	Fusarium	oxysporum	f.sp. lycopersici	Colony forming units (log)/g	Pot	Small scale		Moderate	Sandy	Sandy	Y	15	Moderate	3	3	Solid	No	Cowpea	Legume spp	< 0.3-1	0.31	0.6	3	3.63	0.43	0.165289	0.376093	-1.80006	2.65891
74	Butler et. al., 2012b	USA (Florida)	Fungal	Basidiomycota anamorph	Sclerotium	rolfsii	Sacc.	Colony forming units (log)/g	Pot	Small scale		Moderate	Sandy	Sandy	Y	15	Moderate	3	3	Solid	No	Cowpea	Legume spp	< 0.3-1	0.31	3.04	3	3.13	0.43	0.971246	0.376093	-0.0291755	2.65891
75	Butler et. al., 2012b	USA (Florida)	Fungal	Ascomycota	Fusarium	oxysporum	f.sp. lycopersici	Colony forming units (log)/g	Pot	Small scale		Moderate	Sandy	Sandy	Y	15	Moderate	3	3	Solid	No	Cowpea	Legume spp	<0.3	<0.2	0.93	3	0.9	0.43	1.03333	0.376093	0.0327898	2.65891
76	Butler et. al., 2012b	USA (Florida)	Fungal	Basidiomycota anamorph	Sclerotium	rolfsii	Sacc.	Germination %	Pot	Small scale		Moderate	Sandy	Sandy	Y	15	Moderate	3	3	Solid	No	Cowpea	Legume spp	<0.3	<0.2	28	3	58	0.43	0.482759	0.376093	-0.728239	2.65891
77	Butler et. al., 2012b	USA (Florida)	Fungal	Ascomycota	Fusarium	oxysporum	f.sp. lycopersici	Colony forming units (log)/g	Pot	Small scale		Moderate	Sandy	Sandy	Y	15	Moderate	3	3	Solid	No	Sunn Hemp	Legume spp	<0.3	0.21	1.3	3	3.63	0.43	0.358127	0.376093	-1.02687	2.65891
78	Butler et. al., 2012b	USA (Florida)	Fungal	Basidiomycota anamorph	Sclerotium	rolfsii	Sacc.	Colony forming units (log)/g	Pot	Small scale		Moderate	Sandy	Sandy	Y	15	Moderate	3	3	Solid	No	Sunn Hemp	Legume spp	<0.3	0.21	3.1	3	3.13	0.43	0.990415	0.376093	-0.00963089	2.65891
79	Butler et. al., 2012b	USA (Florida)	Fungal	Ascomycota	Fusarium	oxysporum	f.sp. lycopersici	Colony forming units (log)/g	Pot	Small scale		Moderate	Sandy	Sandy	Y	15	Moderate	3	3	Solid	No	Sunn Hemp	Legume spp	<0.3	<0.2	0.48	3	0.9	0.43	0.533333	0.376093	-0.628609	2.65891
80	Butler et. al., 2012b	USA (Florida)	Fungal	Basidiomycota anamorph	Sclerotium	rolfsii	Sacc.	Germination %	Pot	Small scale		Moderate	Sandy	Sandy	Y	15	Moderate	3	3	Solid	No	Sunn Hemp	Legume spp	<0.3	<0.2	0.74	3	58	0.43	0.0127586	0.376093	-4.36155	2.65891
81	Butler et. al., 2014	USA (Tenneesee)	Fungal	Ascomycota	Sclerotinia	sclerotiorum	Blank	Germination %	Pot	Small scale		Moderate	Sandyclay loam	Sandy	Y	7.5	Moderate	3	3	Solid	No	Arugula	Brassica spp	<0.3	<0.2	80.6	4	8.8	0.67	9.15909	0.573876	2.21475	1.74254
82	Butler et. al., 2014	USA (Tenneesee)	Fungal	Ascomycota	Sclerotinia	sclerotiorum	Blank	Germination %	Pot	Small scale		Moderate	Sandyclay loam	Sandy	Y	7.5	Moderate	3	3	Solid	No	Arugula	Brassica spp	<0.3	<0.2	76.3	4	8.8	0.67	8.67045	0.573876	2.15992	1.74254
83	Butler et. al., 2014	USA (Tenneesee)	Fungal	Ascomycota	Sclerotinia	sclerotiorum	Blank	Germination %	Pot	Small scale		Moderate	Sandyclay loam	Sandy	Y	7.5	Moderate	3	3	Solid	No	Arugula	Brassica spp	<0.3	<0.2	7	4	8.8	0.67	0.795455	0.573876	-0.228842	1.74254
84	Butler et. al., 2014	USA (Tenneesee)	Fungal	Ascomycota	Sclerotinia	sclerotiorum	Blank	Germination %	Pot	Small scale		Moderate	Sandyclay loam	Sandy	Y	7.5	Moderate	3	3	Solid	No	Arugula	Brassica spp	<0.3	<0.2	91.3	4	8.8	0.67	10.375	0.573876	2.3394	1.74254
85	Butler et. al., 2014	USA (Tenneesee)	Fungal	Ascomycota	Sclerotinia	sclerotiorum	Blank	Germination %	Pot	Small scale		Moderate	Sandyclay loam	Sandy	Y	7.5	Moderate	3	3	Solid	No	Arugula	Brassica spp	<0.3	<0.2	59.4	4	8.8	0.67	6.75	0.573876	1.90954	1.74254
86	Butler et. al., 2014	USA (Tenneesee)	Fungal	Ascomycota	Sclerotinia	sclerotiorum	Blank	Germination %	Pot	Small scale		Moderate	Sandyclay loam	Sandy	Y	7.5	Moderate	3	3	Solid	No	Arugula	Brassica spp	<0.3	<0.2	8.6	4	8.8	0.67	0.977273	0.573876	-0.0229895	1.74254
87	Butler et. al., 2014	USA (Tenneesee)	Fungal	Ascomycota	Sclerotinia	sclerotiorum	Blank	Germination %	Pot	Small scale		Moderate	Sandyclay loam	Sandy	Y	7.5	Moderate	3	3	Solid	No	Mustard	Brassica spp	<0.3	<0.2	98.1	4	7.8	0.67	12.5769	0.573876	2.53186	1.74254
88	Butler et. al., 2014	USA (Tenneesee)	Fungal	Ascomycota	Sclerotinia	sclerotiorum	Blank	Germination %	Pot	Small scale		Moderate	Sandyclay loam	Sandy	Y	7.5	Moderate	3	3	Solid	No	Mustard	Brassica spp	<0.3	<0.2	98.1	4	7.8	0.67	12.5769	0.573876	2.53186	1.74254
89	Butler et. al., 2014	USA (Tenneesee)	Fungal	Ascomycota	Sclerotinia	sclerotiorum	Blank	Germination %	Pot	Small scale		Moderate	Sandyclay loam	Sandy	Y	7.5	Moderate	3	3	Solid	No	Mustard	Brassica spp	<0.3	<0.2	5	4	7.8	0.67	0.641026	0.573876	-0.444686	1.74254
90	Butler et. al., 2014	USA (Tenneesee)	Fungal	Ascomycota	Sclerotinia	sclerotiorum	Blank	Germination %	Pot	Small scale		Moderate	Sandyclay loam	Sandy	Y	7.5	Moderate	3	3	Solid	No	Mustard	Brassica spp	<0.3	<0.2	83.8	4	7.8	0.67	10.7436	0.573876	2.37431	1.74254
91	Butler et. al., 2014	USA (Tenneesee)	Fungal	Ascomycota	Sclerotinia	sclerotiorum	Blank	Germination %	Pot	Small scale		Moderate	Sandyclay loam	Sandy	Y	7.5	Moderate	3	3	Solid	No	Mustard	Brassica spp	<0.3	<0.2	65	4	7.8	0.67	8.33333	0.573876	2.12026	1.74254
92	Butler et. al., 2014	USA (Tenneesee)	Fungal	Ascomycota	Sclerotinia	sclerotiorum	Blank	Germination %	Pot	Small scale		Moderate	Sandyclay loam	Sandy	Y	7.5	Moderate	3	3	Solid	No	Mustard	Brassica spp	<0.3	<0.2	6.3	4	7.8	0.67	0.807692	0.573876	-0.213574	1.74254
93	Butler et. al., 2014	USA (Tenneesee)	Fungal	Ascomycota	Sclerotinia	sclerotiorum	Blank	Germination %	Pot	Small scale		Moderate	Sandyclay loam	Sandy	Y	7.5	Moderate	3	3	Solid	No	Cereal rye	Grass	<0.3	0.2	97.5	4	96.9	0.67	1.00619	0.573876	0.00617286	1.74254
94	Butler et. al., 2014	USA (Tenneesee)	Fungal	Ascomycota	Sclerotinia	sclerotiorum	Blank	Germination %	Pot	Small scale		Moderate	Sandyclay loam	Sandy	Y	7.5	Moderate	3	3	Solid	No	Cereal rye	Grass	<0.3	0.2	88.8	4	96.9	0.67	0.916409	0.573876	-0.0872929	1.74254
95	Butler et. al., 2014	USA (Tenneesee)	Fungal	Ascomycota	Sclerotinia	sclerotiorum	Blank	Germination %	Pot	Small scale		Moderate	Sandyclay loam	Sandy	Y	7.5	Moderate	3	3	Solid	No	Cereal rye	Grass	<0.3	0.2	6.3	4	96.9	0.67	0.0650155	0.573876	-2.73313	1.74254
96	Butler et. al., 2014	USA (Tenneesee)	Fungal	Ascomycota	Sclerotinia	sclerotiorum	Blank	Germination %	Pot	Small scale		Moderate	Sandyclay loam	Sandy	Y	7.5	Moderate	3	3	Solid	No	Cereal rye	Grass	<0.3	0.2	81.9	4	96.9	0.67	0.845201	0.573876	-0.168181	1.74254
97	Butler et. al., 2014	USA (Tenneesee)	Fungal	Ascomycota	Sclerotinia	sclerotiorum	Blank	Germination %	Pot	Small scale		Moderate	Sandyclay loam	Sandy	Y	7.5	Moderate	3	3	Solid	No	Cereal rye	Grass	<0.3	0.2	50.6	4	96.9	0.67	0.522188	0.573876	-0.649728	1.74254
98	Butler et. al., 2014	USA (Tenneesee)	Fungal	Ascomycota	Sclerotinia	sclerotiorum	Blank	Germination %	Pot	Small scale		Moderate	Sandyclay loam	Sandy	Y	7.5	Moderate	3	3	Solid	No	Cereal rye	Grass	<0.3	0.2	6.7	4	96.9	0.67	0.0691434	0.573876	-2.67157	1.74254
99	Butler et. al., 2014	USA (Tenneesee)	Fungal	Ascomycota	Sclerotinia	sclerotiorum	Blank	Germination %	Pot	Small scale		Moderate	Sandyclay loam	Sandy	Y	7.5	Moderate	3	3	Solid	No	Wheat	Grass	<0.3	<0.2	97.1	4	69.4	0.67	1.39914	0.573876	0.335855	1.74254
100	Butler et. al., 2014	USA (Tenneesee)	Fungal	Ascomycota	Sclerotinia	sclerotiorum	Blank	Germination %	Pot	Small scale		Moderate	Sandyclay loam	Sandy	Y	7.5	Moderate	3	3	Solid	No	Wheat	Grass	<0.3	<0.2	85.7	4	69.4	0.67	1.23487	0.573876	0.210966	1.74254
101	Butler et. al., 2014	USA (Tenneesee)	Fungal	Ascomycota	Sclerotinia	sclerotiorum	Blank	Germination %	Pot	Small scale		Moderate	Sandyclay loam	Sandy	Y	7.5	Moderate	3	3	Solid	No	Wheat	Grass	<0.3	<0.2	6.5	4	69.4	0.67	0.0936599	0.573876	-2.36808	1.74254
102	Butler et. al., 2014	USA (Tenneesee)	Fungal	Ascomycota	Sclerotinia	sclerotiorum	Blank	Germination %	Pot	Small scale		Moderate	Sandyclay loam	Sandy	Y	7.5	Moderate	3	3	Solid	No	Wheat	Grass	<0.3	<0.2	81.3	4	69.4	0.67	1.17147	0.573876	0.158259	1.74254
103	Butler et. al., 2014	USA (Tenneesee)	Fungal	Ascomycota	Sclerotinia	sclerotiorum	Blank	Germination %	Pot	Small scale		Moderate	Sandyclay loam	Sandy	Y	7.5	Moderate	3	3	Solid	No	Wheat	Grass	<0.3	<0.2	65	4	69.4	0.67	0.936599	0.573876	-0.0654996	1.74254
104	Butler et. al., 2014	USA (Tenneesee)	Fungal	Ascomycota	Sclerotinia	sclerotiorum	Blank	Germination %	Pot	Small scale		Moderate	Sandyclay loam	Sandy	Y	7.5	Moderate	3	3	Solid	No	Wheat	Grass	<0.3	<0.2	5.3	4	69.4	0.67	0.0763689	0.573876	-2.57218	1.74254
105	Butler et. al., 2014	USA (Tenneesee)	Fungal	Ascomycota	Sclerotinia	sclerotiorum	Blank	Germination %	Pot	Small scale		Moderate	Sandyclay loam	Sandy	Y	7.5	Moderate	3	3	Solid	No	Crimson clover	Legume spp	<0.3	0.22	87.5	4	100	0.67	0.875	0.573876	-0.133531	1.74254
106	Butler et. al., 2014	USA (Tenneesee)	Fungal	Ascomycota	Sclerotinia	sclerotiorum	Blank	Germination %	Pot	Small scale		Moderate	Sandyclay loam	Sandy	Y	7.5	Moderate	3	3	Solid	No	Crimson clover	Legume spp	<0.3	0.22	77.5	4	100	0.67	0.775	0.573876	-0.254892	1.74254
107	Butler et. al., 2014	USA (Tenneesee)	Fungal	Ascomycota	Sclerotinia	sclerotiorum	Blank	Germination %	Pot	Small scale		Moderate	Sandyclay loam	Sandy	Y	7.5	Moderate	3	3	Solid	No	Crimson clover	Legume spp	<0.3	0.22	5.8	4	100	0.67	0.058	0.573876	-2.84731	1.74254
108	Butler et. al., 2014	USA (Tenneesee)	Fungal	Ascomycota	Sclerotinia	sclerotiorum	Blank	Germination %	Pot	Small scale		Moderate	Sandyclay loam	Sandy	Y	7.5	Moderate	3	3	Solid	No	Crimson clover	Legume spp	<0.3	0.22	83.1	4	100	0.67	0.831	0.573876	-0.185125	1.74254
109	Butler et. al., 2014	USA (Tenneesee)	Fungal	Ascomycota	Sclerotinia	sclerotiorum	Blank	Germination %	Pot	Small scale		Moderate	Sandyclay loam	Sandy	Y	7.5	Moderate	3	3	Solid	No	Crimson clover	Legume spp	<0.3	0.22	69.4	4	100	0.67	0.694	0.573876	-0.365283	1.74254
110	Butler et. al., 2014	USA (Tenneesee)	Fungal	Ascomycota	Sclerotinia	sclerotiorum	Blank	Germination %	Pot	Small scale		Moderate	Sandyclay loam	Sandy	Y	7.5	Moderate	3	3	Solid	No	Crimson clover	Legume spp	<0.3	0.22	8	4	100	0.67	0.08	0.573876	-2.52573	1.74254
111	Butler et. al., 2014	USA (Tenneesee)	Fungal	Ascomycota	Sclerotinia	sclerotiorum	Blank	Germination %	Pot	Small scale		Moderate	Sandyclay loam	Sandy	Y	7.5	Moderate	3	3	Solid	No	Hairy vetch	Legume spp	<0.3	<0.2	98.8	4	88.1	0.67	1.12145	0.573876	0.114625	1.74254
112	Butler et. al., 2014	USA (Tenneesee)	Fungal	Ascomycota	Sclerotinia	sclerotiorum	Blank	Germination %	Pot	Small scale		Moderate	Sandyclay loam	Sandy	Y	7.5	Moderate	3	3	Solid	No	Hairy vetch	Legume spp	<0.3	<0.2	98.1	4	88.1	0.67	1.11351	0.573876	0.107515	1.74254
113	Butler et. al., 2014	USA (Tenneesee)	Fungal	Ascomycota	Sclerotinia	sclerotiorum	Blank	Germination %	Pot	Small scale		Moderate	Sandyclay loam	Sandy	Y	7.5	Moderate	3	3	Solid	No	Hairy vetch	Legume spp	<0.3	<0.2	6.5	4	88.1	0.67	0.0737798	0.573876	-2.60667	1.74254
114	Butler et. al., 2014	USA (Tenneesee)	Fungal	Ascomycota	Sclerotinia	sclerotiorum	Blank	Germination %	Pot	Small scale		Moderate	Sandyclay loam	Sandy	Y	7.5	Moderate	3	3	Solid	No	Hairy vetch	Legume spp	<0.3	<0.2	87.5	4	88.1	0.67	0.99319	0.573876	-0.00683374	1.74254
115	Butler et. al., 2014	USA (Tenneesee)	Fungal	Ascomycota	Sclerotinia	sclerotiorum	Blank	Germination %	Pot	Small scale		Moderate	Sandyclay loam	Sandy	Y	7.5	Moderate	3	3	Solid	No	Hairy vetch	Legume spp	<0.3	<0.2	56.3	4	88.1	0.67	0.639047	0.573876	-0.447778	1.74254
116	Butler et. al., 2014	USA (Tenneesee)	Fungal	Ascomycota	Sclerotinia	sclerotiorum	Blank	Germination %	Pot	Small scale		Moderate	Sandyclay loam	Sandy	Y	7.5	Moderate	3	3	Solid	No	Hairy vetch	Legume spp	<0.3	<0.2	9.4	4	88.1	0.67	0.106697	0.573876	-2.23776	1.74254
117	Daugovish et. al., 2013	USA (California)	Fungal	Ascomycota	Fusarium	oxysporum	Uncategorized	Colony forming units (log)/g	Field	Large scale		Moderate	Sandyloam	Sandy	Y	22.5	High	3	3	Solid	No	Rice bran	Ag-by-product	< 0.3-1	0.82	3.04	4	3.07	1.33	0.990228	0.998124	-0.00982005	1.00188
118	Daugovish et. al., 2013	USA (California)	Fungal	Ascomycota	Macrophomina	phaseolina	Blank	Colony forming units (log)/g	Field	Large scale		Moderate	Sandyloam	Sandy	Y	15	Moderate	3	3	Solid	No	Rice bran	Ag-by-product	< 0.3-1	0.9	0.05	4	0.09	1.33	0.555556	0.998124	-0.587787	1.00188
119	Daugovish et. al., 2013	USA (California)	Fungal	Ascomycota	Macrophomina	phaseolina	Blank	Colony forming units (log)/g	Field	Large scale		Moderate	Sandyloam	Sandy	Y	30	High	3	3	Solid	No	Rice bran	Ag-by-product	< 0.3-1	0.9	0.03	4	0.00093	1.33	32.2581	0.998124	3.47377	1.00188
120	Daugovish et. al., 2013	USA (California)	Fungal	Ascomycota	Fusarium	oxysporum	Uncategorized	Colony forming units (log)/g	Field	Large scale		Moderate	Sandyloam	Sandy	Y	22.5	High	3	3	Solid	Yes	Rice+mustard	Combination	<1-2	1.04	3.02	4	3.07	1.33	0.983713	0.998124	-0.0164207	1.00188
121	Daugovish et. al., 2013	USA (California)	Fungal	Ascomycota	Macrophomina	phaseolina	Blank	Colony forming units (log)/g	Field	Large scale		Moderate	Sandyloam	Sandy	Y	30	High	3	3	Solid	Yes	Rice+mustard meal	Combination	<1-2	1.1	0.00093	4	0.00093	1.33	1	0.998124	0	1.00188
122	Daugovish et. al., 2013	USA (California)	Fungal	Ascomycota	Macrophomina	phaseolina	Blank	Colony forming units (log)/g	Field	Large scale		Moderate	Sandyloam	Sandy	Y	15	Moderate	3	3	Solid	Yes	Rice+mustard meal	Combination	<1-2	1.1	0.00093	4	0.09	1.33	0.0103333	0.998124	-4.57238	1.00188
123	Daugovish et. al., 2013	USA (California)	Fungal	Ascomycota	Macrophomina	phaseolina	Blank	Colony forming units (log)/g	Field	Large scale		Moderate	Sandyloam	Sandy	Y	15	Moderate	3	3	Solid	Yes	Rice+mustard meal+solar	Combination	<1-2	1.1	0.00093	4	0.09	1.33	0.0103333	0.998124	-4.57238	1.00188
124	Daugovish et. al., 2013	USA (California)	Fungal	Ascomycota	Macrophomina	phaseolina	Blank	Colony forming units (log)/g	Field	Large scale		Moderate	Sandyloam	Sandy	Y	30	High	3	3	Solid	Yes	Rice+mustard meal+solar	Combination	<1-2	1.1	0.00093	4	0.00093	1.33	1	0.998124	0	1.00188
125	Daugovish et. al., 2013	USA (California)	Fungal	Ascomycota	Fusarium	oxysporum	Uncategorized	Colony forming units (log)/g	Field	Large scale		Moderate	Sandyloam	Sandy	Y	22.5	High	3	3	Solid	Yes	Rice+mustard+solar	Combination	<1-2	1.04	2.83	4	3.07	1.33	0.921824	0.998124	-0.0814008	1.00188
126	Goud et. al., 2004	Netherland	Fungal	Ascomycota	Verticillium	dahliae	Blank	Colony forming units (log)/g	Field	Large scale		Moderate	Loamy sand	Sandy	Y	22.5	High	8	<6-10	Solid	No	Italian ryegrass	Grass	<3-4	4.31	0.3	5	1	5	0.3	2.5	-1.20397	0.4
127	Goud et. al., 2004	Netherland	Fungal	Ascomycota	Verticillium	dahliae	Blank	Colony forming units (log)/g	Field	Large scale		Moderate	Loamy sand	Sandy	N	22.5	High	8	<6-10	Solid	No	Italian ryegrass	Grass	<3-4	4.31	0.3	5	0.9	5	0.333333	2.5	-1.09861	0.4
128	Goud et. al., 2004	Netherland	Fungal	Ascomycota	Verticillium	dahliae	Blank	Colony forming units (log)/g	Field	Large scale		Moderate	Loamy sand	Sandy	Y	22.5	High	13	>10	Solid	No	Italian ryegrass	Grass	<3-4	4.26	0.4	5	1.08	5	0.37037	2.5	-0.993252	0.4
129	Goud et. al., 2004	Netherland	Fungal	Ascomycota	Verticillium	dahliae	Blank	Colony forming units (log)/g	Field	Large scale		Moderate	Loamy sand	Sandy	N	22.5	High	13	>10	Solid	No	Italian ryegrass	Grass	<3-4	4.26	0.4	5	1.28	5	0.3125	2.5	-1.16315	0.4
130	Goud et. al., 2004	Netherland	Fungal	Ascomycota	Verticillium	dahliae	Blank	Colony forming units (log)/g	Field	Large scale		Moderate	Loamy sand	Sandy	N	22.5	High	13	>10	Solid	No	Italian ryegrass	Grass	Blank		1.11	5	1.28	5	0.867188	2.5	-0.1425	0.4
131	Goud et. al., 2004	Netherland	Fungal	Ascomycota	Verticillium	dahliae	Blank	Colony forming units (log)/g	Field	Large scale		Moderate	Loamy sand	Sandy	N	22.5	High	8	<6-10	Solid	No	Italian ryegrass	Grass	Blank		0.9	5	0.9	5	1	2.5	0	0.4
132	Hewavitharana and Mazzola, 2013	USA (Washington)	Oomycetes	Oomycota	Pythium	spp.	Blank	Infection %	Pot	Small scale		Moderate	Sandy loam	Sandy	Y	5	Low	2	<3	Solid	No	Rice bran	Ag-by-product	< 0.3-1	0.49	25.22	5	6	0.83	4.20333	0.711835	1.43588	1.40482
133	Hewavitharana and Mazzola, 2013	USA (Washington)	Oomycetes	Oomycota	Pythium	spp.	Blank	Infection %	Pot	Small scale		Moderate	Sandy loam	Sandy	Y	5	Low	2	<3	Solid	No	B. juncea seed meal	Brassica spp	< 0.3-1	0.49	1.11	5	6	0.83	0.185	0.711835	-1.6874	1.40482
134	Hewavitharana and Mazzola, 2013	USA (Washington)	Oomycetes	Oomycota	Pythium	spp.	Blank	Infection %	Pot	Small scale		Moderate	Sandy loam	Sandy	Y	5	Low	2	<3	Liquid	No	Ethanol	Ethanol	Blank		0.4	5	6	0.83	0.0666667	0.711835	-2.70805	1.40482
135	Hewavitharana and Mazzola, 2013	USA (Washington)	Oomycetes	Oomycota	Pythium	spp.	Blank	Infection %	Pot	Small scale		Moderate	Sandy loam	Sandy	Y	5	Low	2	<3	Solid	No	Grass	Grass	<1-2	2	0.32	5	6	0.83	0.0533333	0.711835	-2.93119	1.40482
136	Hewavitharana and Mazzola, 2013	USA (Washington)	Oomycetes	Oomycota	Pythium	spp.	Blank	Infection %	Pot	Small scale		Moderate	Sandy loam	Sandy	Y	5	Low	2	<3	Solid	No	Composted steer manure	Manure	<1-2	1.11	3.73	5	6	0.83	0.621667	0.711835	-0.475351	1.40482
137	Hiemstra et. al., 2013	Netherland	Fungal	Ascomycota	Verticillium	dahliae	Blank	Colony forming units (log)/g	Field	Large scale		NI	Clay	Clay	N	22.5	High	6	<6-10	Solid	No	Freshly clipped grass	Grass	Blank		0.95	4	1.17	2	0.811966	1.33333	-0.208297	0.75
138	Hiemstra et. al., 2013	Netherland	Fungal	Ascomycota	Verticillium	dahliae	Blank	Colony forming units (log)/g	Field	Large scale		High	Sandy	Sandy	N	22.5	High	8	<6-10	Solid	No	Herbie 7025	Protein by-product	Blank		0.01	4	1.06	2	0.00943396	1.33333	-4.66344	0.75
139	Horita 2015	China	Fungal	Ascomycota	Fusarium	oxysporum	f.sp. lycopersici	Colony forming units (log)/g	plastic box	Small scale		Moderate	Hydric hapludands	Sandy	Y	7	Moderate	2	<3	Solid	No	Wheat bran	Ag-by-product	<1-2	1	0.06	6	3.86	2	0.015544	1.5	-4.16408	0.666667
140	Horita and Kitamoto, 2015	China	Fungal	Ascomycota	Fusarium	oxysporum	f.sp. lycopersici	Colony forming units (log)/g	Field	Large scale		Moderate	Hydric hapludands	Volcanic	Y	20	High	3	3	Solid	No	Wheat bran	Ag-by-product	<1-2	1	0.06	3	5.57	1	0.010772	0.75	-4.53081	1.33333
141	Horita and Kitamoto, 2015	China	Fungal	Ascomycota	Fusarium	oxysporum	f.sp. lycopersici	Colony forming units (log)/g	Field	Large scale		Moderate	Hydric hapludands	Volcanic	Y	20	High	3	3	Solid	No	Wheat bran	Ag-by-product	<1-2	1	5.11	3	5.47	1	0.934186	0.75	-0.0680792	1.33333
142	Horita and Kitamoto, 2015	China	Fungal	Ascomycota	Fusarium	oxysporum	f.sp. lycopersici	Colony forming units (log)/g	Field	Large scale		Moderate	Hydric hapludands	Volcanic	Y	20	High	3	3	Solid	No	Wheat bran	Ag-by-product	<1-2	1	3.26	3	4.13	1	0.789346	0.75	-0.23655	1.33333
143	Horita and Kitamoto, 2015	China	Fungal	Ascomycota	Fusarium	oxysporum	f.sp. lycopersici	Colony forming units (log)/g	Field	Large scale		Moderate	Hydric hapludands	Volcanic	Y	20	High	3	3	Solid	No	Wheat bran	Ag-by-product	<1-2	1	4.99	3	3.98	1	1.25377	0.75	0.226154	1.33333
144	Horita and Kitamoto, 2015	China	Fungal	Ascomycota	Fusarium	oxysporum	f.sp. lycopersici	Colony forming units (log)/g	plastic box	Small scale		Moderate	Hydric hapludands	Sandy	Y	7	Moderate	2	<3	Liquid	No	Bio ethanol	Ethanol	Blank		0.06	6	3.86	2	0.015544	1.5	-4.16408	0.666667
145	Horita and Kitamoto, 2015	China	Fungal	Ascomycota	Fusarium	oxysporum	f.sp. lycopersici	Colony forming units (log)/g	Field	Large scale		Moderate	Hydric hapludands	Volcanic	Y	20	High	3	3	Liquid	No	Bio ethanol	Ethanol	Blank		0.06	3	5.57	1	0.010772	0.75	-4.53081	1.33333
146	Horita and Kitamoto, 2015	China	Fungal	Ascomycota	Fusarium	oxysporum	f.sp. lycopersici	Colony forming units (log)/g	Field	Large scale		Moderate	Hydric hapludands	Volcanic	Y	20	High	3	3	Liquid	No	Bio ethanol	Ethanol	Blank		0.06	3	3.19	1	0.0188088	0.75	-3.97343	1.33333
147	Horita and Kitamoto, 2015	China	Fungal	Ascomycota	Fusarium	oxysporum	f.sp. lycopersici	Colony forming units (log)/g	Field	Large scale		Moderate	Hydric hapludands	Volcanic	Y	20	High	3	3	Liquid	No	Bio ethanol	Ethanol	Blank		0.06	3	3.19	1	0.0188088	0.75	-3.97343	1.33333
148	Horita and Kitamoto, 2015	China	Fungal	Ascomycota	Fusarium	oxysporum	f.sp. lycopersici	Colony forming units (log)/g	Field	Large scale		Moderate	Hydric hapludands	Volcanic	Y	20	High	3	3	Liquid	No	Bio ethanol	Ethanol	Blank		0.06	3	3.19	1	0.0188088	0.75	-3.97343	1.33333
149	Horita and Kitamoto, 2015	China	Fungal	Ascomycota	Fusarium	oxysporum	f.sp. lycopersici	Colony forming units (log)/g	plastic box	Small scale		Moderate	Hydric Hapludands (medial, ferrihydritic, isothermic)	Sandy	Y	7	Moderate	2	<3	Liquid	No	Ethanol	Ethanol	Blank		0.06	6	3.86	2	0.015544	1.5	-4.16408	0.666667
150	Horita and Kitamoto, 2015	China	Fungal	Ascomycota	Fusarium	oxysporum	f.sp. lycopersici	Colony forming units (log)/g	plastic box	Small scale		Moderate	Hydric hapludands	Sandy	Y	7	Moderate	2	<3	Liquid	No	Ethanol	Ethanol	Blank		0.06	6	3.86	1	0.015544	0.857143	-4.16408	1.16667
151	Horita and Kitamoto, 2015	China	Fungal	Ascomycota	Fusarium	oxysporum	f.sp. lycopersici	Colony forming units (log)/g	Field	Large scale		Moderate	Hydric hapludands	Volcanic	Y	20	High	3	3	Liquid	No	Ethanol	Ethanol	Blank		0.06	3	5.57	1	0.010772	0.75	-4.53081	1.33333
152	Horita and Kitamoto, 2015	China	Fungal	Ascomycota	Fusarium	oxysporum	f.sp. lycopersici	Colony forming units (log)/g	Field	Large scale		Moderate	Hydric hapludands	Volcanic	Y	20	High	3	3	Liquid	No	Ethanol	Ethanol	Blank		2.71	3	3.98	1	0.680905	0.75	-0.384333	1.33333
153	Horita and Kitamoto, 2015	China	Fungal	Ascomycota	Fusarium	oxysporum	f.sp. lycopersici	Colony forming units (log)/g	plastic box	Small scale		Moderate	Hydric hapludands	Sandy	Y	7	Moderate	2	<3	Liquid	No	Acetic acid	Organic acid	Blank		0.06	6	2.18	1	0.0275229	0.857143	-3.59274	1.16667
154	Horita and Kitamoto, 2015	China	Fungal	Ascomycota	Fusarium	oxysporum	f.sp. lycopersici	Colony forming units (log)/g	plastic box	Small scale		Moderate	Hydric hapludands	Sandy	Y	7	Moderate	2	<3	Liquid	No	Lactic acid	Organic acid	Blank		0.06	6	2.18	1	0.0275229	0.857143	-3.59274	1.16667
155	Horita and Kitamoto, 2015	China	Fungal	Ascomycota	Fusarium	oxysporum	f.sp. lycopersici	Colony forming units (log)/g	plastic box	Small scale		Moderate	Hydric hapludands	Sandy	Y	7	Moderate	2	<3	Liquid	No	Glucose	Other C source	Blank		0.06	6	2.18	1	0.0275229	0.857143	-3.59274	1.16667
156	Horita and Kitamoto, 2015	China	Fungal	Ascomycota	Fusarium	oxysporum	f.sp. lycopersici	Colony forming units (log)/g	plastic box	Small scale		Moderate	Hydric hapludands	Sandy	Y	7	Moderate	2	<3	Liquid	No	Sucrose	Other C source	Blank		0.06	6	2.18	1	0.0275229	0.857143	-3.59274	1.16667
157	Horita and Kitamoto, 2015	China	Fungal	Ascomycota	Fusarium	oxysporum	f.sp. lycopersici	Colony forming units (log)/g	plastic box	Small scale		Moderate	Hydric hapludands	Sandy	Y	7	Moderate	2	<3	Liquid	No	Xylose	Other C source	Blank		0.06	6	2.18	1	0.0275229	0.857143	-3.59274	1.16667
158	Huang et. al., 2015	China	Fungal	Ascomycota	Fusarium	oxysporum	f. sp. cubense	Colony forming units (log)/g	Pot diameter 5 cm, height 15 cm	Small scale		Moderate	Flooding soil,	Sandy	Y	15	Moderate	2	<3	Solid	No	Maize straw 1% (w/w)	Ag-by-product	Blank		1.8	12	4.3	4	0.418605	3	-0.870828	0.333333
159	Huang et. al., 2015	China	Fungal	Ascomycota	Fusarium	oxysporum	f. sp. cubense	Colony forming units (log)/g	Pot diameter 5 cm, height 15 cm	Small scale		Moderate	Flooding soil,	Sandy	Y	15	Moderate	2	<3	Solid	No	Maize straw 2% (w/w)	Ag-by-product	Blank		2.59	12	4.3	4	0.602326	3	-0.506957	0.333333
160	Huang et. al., 2015	China	Fungal	Ascomycota	Fusarium	oxysporum	f. sp. cubense	Colony forming units (log)/g	Pot diameter 5 cm, height 15 cm	Small scale		Moderate	Flooding soil,	Sandy	Y	15	Moderate	2	<3	Solid	No	Lucerne 1 % (w/w)	Legume spp	Blank		2.73	12	4.3	4	0.634884	3	-0.454313	0.333333
161	Huang et. al., 2015	China	Fungal	Ascomycota	Fusarium	oxysporum	f. sp. cubense	Colony forming units (log)/g	Pot diameter 5 cm, height 15 cm	Small scale		Moderate	Flooding soil,	Sandy	Y	15	Moderate	2	<3	Liquid	No	Acetic acid	Organic acid	Blank		3.73	12	4.14	4	0.900966	3	-0.104288	0.333333
162	Huang et. al., 2015	China	Fungal	Ascomycota	Rhizoctonia	solani	Blank	Colony forming units (log)/g	Pot diameter 5 cm, height 15 cm	Small scale		Moderate	Flooding soil,	Sandy	Y	15	Moderate	2	<3	Liquid	No	Acetic acid	Organic acid	Blank		3.13	12	4.67	4	0.670236	3	-0.400126	0.333333
163	Huang et. al., 2015	China	Bacterial	Basidiomycota anamorph	Ralstonia	solanacearum	Blank	Colony forming units (log)/g	Pot diameter 5 cm, height 15 cm	Small scale		Moderate	Flooding soil,	Sandy	Y	15	Moderate	2	<3	Liquid	No	Acetic acid	Organic acid	Blank		5.45	12	5.9	4	0.923729	3	-0.0793367	0.333333
164	Huang et. al., 2015	China	Fungal	Ascomycota	Fusarium	oxysporum	f. sp. cubense	Colony forming units (log)/g	Pot diameter 5 cm, height 15 cm	Small scale		Moderate	Flooding soil,	Sandy	Y	15	Moderate	2	<3	Liquid	No	Acetic+Butyric	Organic acid	Blank		3.63	12	4.14	4	0.876812	3	-0.131463	0.333333
165	Huang et. al., 2015	China	Fungal	Basidiomycota anamorph	Rhizoctonia	solani	Blank	Colony forming units (log)/g	Pot diameter 5 cm, height 15 cm	Small scale		Moderate	Flooding soil,	Sandy	Y	15	Moderate	2	<3	Liquid	No	Acetic+Butyric	Organic acid	Blank		2.86	12	4.67	4	0.61242	3	-0.490337	0.333333
166	Huang et. al., 2015	China	Bacterial	Ascomycota	Ralstonia	solanacearum	Blank	Colony forming units (log)/g	Pot diameter 5 cm, height 15 cm	Small scale		Moderate	Flooding soil,	Sandy	Y	15	Moderate	2	<3	Liquid	No	Acetic+Butyric	Organic acid	Blank		5.1	12	5.9	4	0.864407	3	-0.145712	0.333333
167	Huang et. al., 2015	China	Fungal	Ascomycota	Fusarium	oxysporum	f. sp. cubense	Colony forming units (log)/g	Pot diameter 5 cm, height 15 cm	Small scale		Moderate	Flooding soil,	Sandy	Y	15	Moderate	2	<3	Liquid	No	Butyric acid	Organic acid	Blank		3.3	12	4.14	4	0.797101	3	-0.226773	0.333333
168	Huang et. al., 2015	China	Fungal	Basidiomycota anamorph	Rhizoctonia	solani	Blank	Colony forming units (log)/g	Pot diameter 5 cm, height 15 cm	Small scale		Moderate	Flooding soil,	Sandy	Y	15	Moderate	2	<3	Liquid	No	Butyric acid	Organic acid	Blank		2.53	12	4.67	4	0.541756	3	-0.61294	0.333333
169	Huang et. al., 2015	China	Bacterial	Ascomycota	Ralstonia	solanacearum	Blank	Colony forming units (log)/g	Pot diameter 5 cm, height 15 cm	Small scale		Moderate	Flooding soil,	Sandy	Y	15	Moderate	2	<3	Liquid	No	Butyric acid	Organic acid	Blank		4.7	12	5.9	4	0.79661	3	-0.22739	0.333333
170	Korthals et. al., 2014	Netherland	Fungal	Ascomycota	Verticillium	dahliae	Blank	Microsclerotia/gm of soil	Field	Large scale		Low	Sandy	Sandy	N	NA	NA	13	>10	Solid	No	Rye grass sps	Grass	<3-4	4.54	11.12	4	18.42	4	0.603692	2	-0.504692	0.5
171	Ludeking et al., 2011; Runia et al., 2012)	Netherland	Fungal	Ascomycota	Verticillium	dahliae	Blank	Microsclerotia/gm of soil	Bucket	Small scale		Low	Light marine clay high in organic matter sand	Clay	Y	10	Moderate	2	<3	Solid	No	Grass	Grass	Blank		100.3	2	74.1	0.11	1.35358	0.104265	0.30275	9.59091
172	Mazzola and Hewavitharana, 2014; Shennan et al., 2014)	USA (Washington)	Fungal	Ascomycota	Fusarium	oxysporum	Uncategorized	Colony size	Pot	Small scale		Moderate	Sandyloam	Sandy	Y	5	Low	2	<3	Solid	No	Rice bran	Ag-by-product	< 0.3-1	0.44	1.08	5	2.96	0.83	0.364865	0.711835	-1.00823	1.40482
173	Mazzola and Hewavitharana, 2014; Shennan et al., 2014)	USA (Washington)	Fungal	Basidiomycota anamorph	Rhizoctonia	solani	AG-10	Colony size	Pot	Small scale		Moderate	Sandyloam	Sandy	Y	5	Low	2	<3	Solid	No	Rice bran	Ag-by-product	< 0.3-1	0.44	0.05	5	4.8	0.83	0.0104167	0.711835	-4.56435	1.40482
174	Mazzola and Hewavitharana, 2014; Shennan et al., 2014)	USA (Washington)	Oomycetes	Oomycota	Pythium	ultimum	Blank	Colony size	Pot	Small scale		Moderate	Sandyloam	Sandy	Y	5	Low	2	<3	Solid	No	Rice bran	Ag-by-product	< 0.3-1	0.44	0.72	5	4.8	0.83	0.15	0.711835	-1.89712	1.40482
175	Mazzola and Hewavitharana, 2014; Shennan et al., 2014)	USA (Washington)	Fungal	Ascomycota	Fusarium	oxysporum	Uncategorized	Colony size	Pot	Small scale		Moderate	Sandyloam	Sandy	Y	5	Low	2	<3	Solid	No	B. juncea seed meal	Brassica spp	< 0.3-1	0.44	0.03	5	3.16	0.83	0.00949367	0.711835	-4.65713	1.40482
176	Mazzola and Hewavitharana, 2014; Shennan et al., 2014)	USA (Washington)	Fungal	Basidiomycota anamorph	Rhizoctonia	solani	AG-10	Colony size	Pot	Small scale		Moderate	Sandyloam	Sandy	Y	5	Low	2	<3	Solid	No	B. juncea seed meal	Brassica spp	< 0.3-1	0.44	0.05	5	5	0.83	0.01	0.711835	-4.60517	1.40482
177	Mazzola and Hewavitharana, 2014; Shennan et al., 2014)	USA (Washington)	Oomycetes	Oomycota	Pythium	ultimum	Blank	Colony size	Pot	Small scale		Moderate	Sandyloam	Sandy	Y	5	Low	2	<3	Solid	No	B. juncea seed meal	Brassica spp	< 0.3-1	0.44	0.05	5	5	0.83	0.01	0.711835	-4.60517	1.40482
178	Mazzola and Hewavitharana, 2014; Shennan et al., 2014)	USA (Washington)	Fungal	Ascomycota	Fusarium	oxysporum	Uncategorized	Colony size	Pot	Small scale		Moderate	Sandyloam	Sandy	Y	5	Low	2	<3	Liquid	No	Ethanol	Ethanol	Blank		0.8	5	2.96	0.83	0.27027	0.711835	-1.30833	1.40482
179	Mazzola and Hewavitharana, 2014; Shennan et al., 2014)	USA (Washington)	Fungal	Basidiomycota anamorph	Rhizoctonia	solani	AG-10	Colony size	Pot	Small scale		Moderate	Sandyloam	Sandy	Y	5	Low	2	<3	Liquid	No	Ethanol	Ethanol	Blank		0.48	5	4.8	0.83	0.1	0.711835	-2.30259	1.40482
180	Mazzola and Hewavitharana, 2014; Shennan et al., 2014)	USA (Washington)	Oomycetes	Oomycota	Pythium	ultimum	Blank	Colony size	Pot	Small scale		Moderate	Sandyloam	Sandy	Y	5	Low	2	<3	Liquid	No	Ethanol	Ethanol	Blank		2.28	5	4.8	0.83	0.475	0.711835	-0.74444	1.40482
181	Mazzola and Hewavitharana, 2014; Shennan et al., 2014)	USA (Washington)	Fungal	Ascomycota	Fusarium	oxysporum	Uncategorized	Colony size	Pot	Small scale		Moderate	Sandyloam	Sandy	Y	5	Low	2	<3	Solid	No	Grass	Grass	<1-2	1.81	0.48	5	2.96	0.83	0.162162	0.711835	-1.81916	1.40482
182	Mazzola and Hewavitharana, 2014; Shennan et al., 2014)	USA (Washington)	Fungal	Basidiomycota anamorph	Rhizoctonia	solani	AG-10	Colony size	Pot	Small scale		Moderate	Sandyloam	Sandy	Y	5	Low	2	<3	Solid	No	Grass	Grass	<1-2	1.81	0.12	5	4.8	0.83	0.025	0.711835	-3.68888	1.40482
183	Mazzola and Hewavitharana, 2014; Shennan et al., 2014)	USA (Washington)	Oomycetes	Oomycota	Pythium	ultimum	Blank	Colony size	Pot	Small scale		Moderate	Sandyloam	Sandy	Y	5	Low	2	<3	Solid	No	Grass	Grass	<1-2	1.81	0.05	5	4.8	0.83	0.0104167	0.711835	-4.56435	1.40482
184	Mazzola and Hewavitharana, 2014; Shennan et al., 2014)	USA (Washington)	Fungal	Ascomycota	Fusarium	oxysporum	Uncategorized	Colony size	Pot	Small scale		Moderate	Sandyloam	Sandy	Y	5	Low	2	<3	Solid	No	Composted steer manure	Manure	<1-2	1.01	2.96	5	2.96	0.83	1	0.711835	0	1.40482
185	Mazzola and Hewavitharana, 2014; Shennan et al., 2014)	USA (Washington)	Fungal	Basidiomycota anamorph	Rhizoctonia	solani	AG-10	Colony size	Pot	Small scale		Moderate	Sandyloam	Sandy	Y	5	Low	2	<3	Solid	No	Composted steer manure	Manure	<1-2	1.01	4.8	5	4.8	0.83	1	0.711835	0	1.40482
186	Mazzola and Hewavitharana, 2014; Shennan et al., 2014)	USA (Washington)	Oomycetes	Oomycota	Pythium	ultimum	Blank	Colony size	Pot	Small scale		Moderate	Sandyloam	Sandy	Y	5	Low	2	<3	Solid	No	Composted steer manure	Manure	<1-2	1.01	4.8	5	4.8	0.83	1	0.711835	0	1.40482
187	McCarty et. al., 2014	USA (Tenneesee)	Fungal	Basidiomycota anamorph	Rhizoctonia	solani	Blank	Colony forming units (log)/g	Field	Large scale		Moderate	Clay loam	Clay	Y	2.5	Low	3	3	Solid	No	Molasses	Ag-by-product	< 0.3-1	0.62	1.78	4	1.58	0.8	1.12658	0.666667	0.119189	1.5
188	McCarty et. al., 2014	USA (Tenneesee)	Fungal	Basidiomycota anamorph	Rhizoctonia	solani	Blank	Colony forming units (log)/g	Field	Large scale		Moderate	Clay loam	Clay	Y	2.5	Low	3	3	Solid	No	Molasses	Ag-by-product	< 0.3-1	0.62	1.57	4	1.7	0.8	0.923529	0.666667	-0.0795526	1.5
189	McCarty et. al., 2014	USA (Tenneesee)	Fungal	Basidiomycota anamorph	Rhizoctonia	solani	Blank	Colony forming units (log)/g	Field	Large scale		Moderate	Clay loam	Clay	Y	2.5	Low	3	3	Solid	No	Mustard/arugula	Brassica spp	<2-3	2.06	1.53	4	1.58	0.8	0.968354	0.666667	-0.0321571	1.5
190	McCarty et. al., 2014	USA (Tenneesee)	Fungal	Basidiomycota anamorph	Rhizoctonia	solani	Blank	Colony forming units (log)/g	Field	Large scale		Moderate	Clay loam	Clay	Y	2.5	Low	3	3	Solid	No	Mustard/arugula	Brassica spp	<2-3	2.06	1.3	4	1.7	0.8	0.764706	0.666667	-0.268264	1.5
191	McCarty et. al., 2014	USA (Tenneesee)	Fungal	Basidiomycota anamorph	Rhizoctonia	solani	Blank	Colony forming units (log)/g	Field	Large scale		Moderate	Clay loam	Clay	Y	2.5	Low	3	3	Solid	Yes	Cereal rye + Molasses	Combination	<1-2	1.26	1.72	4	1.58	0.8	1.08861	0.666667	0.0848994	1.5
192	McCarty et. al., 2014	USA (Tenneesee)	Fungal	Basidiomycota anamorph	Rhizoctonia	solani	Blank	Colony forming units (log)/g	Field	Large scale		Moderate	Clay loam	Clay	Y	2.5	Low	3	3	Solid	Yes	Cereal rye + Molasses	Combination	<1-2	1.26	1.82	4	1.7	0.8	1.07059	0.666667	0.0682083	1.5
193	McCarty et. al., 2014	USA (Tenneesee)	Fungal	Basidiomycota anamorph	Rhizoctonia	solani	Blank	Colony forming units (log)/g	Field	Large scale		Moderate	Clay loam	Clay	Y	2.5	Low	3	3	Solid	Yes	Mustard/arugula + Molasses	Combination	<2-3	2.19	1.74	4	1.58	0.8	1.10127	0.666667	0.0964603	1.5
194	McCarty et. al., 2014	USA (Tenneesee)	Fungal	Basidiomycota anamorph	Rhizoctonia	solani	Blank	Colony forming units (log)/g	Field	Large scale		Moderate	Clay loam	Clay	Y	2.5	Low	3	3	Solid	Yes	Mustard/arugula + Molasses	Combination	<2-3	2.19	1.47	4	1.7	0.8	0.864706	0.666667	-0.145366	1.5
195	McCarty et. al., 2014	USA (Tenneesee)	Fungal	Basidiomycota anamorph	Rhizoctonia	solani	Blank	Colony forming units (log)/g	Field	Large scale		Moderate	Clay loam	Clay	Y	2.5	Low	3	3	Solid	No	Cereal rye	Grass	<1-2	1.35	1.19	4	1.58	0.8	0.753165	0.666667	-0.283472	1.5
196	McCarty et. al., 2014	USA (Tenneesee)	Fungal	Basidiomycota anamorph	Rhizoctonia	solani	Blank	Colony forming units (log)/g	Field	Large scale		Moderate	Clay loam	Clay	Y	2.5	Low	3	3	Solid	No	Cereal rye	Grass	<1-2	1.35	1.55	4	1.7	0.8	0.911765	0.666667	-0.0923733	1.5
197	McCarty, 2012	USA (Tenneesee)	Fungal	Basidiomycota anamorph	Sclerotium	rolfsii	Sacc.	Germination %	Pot	Small scale		Moderate	Sandyclay loam	Sandy	Y	10	Moderate	3	3	Solid	No	Molasses	Ag-by-product	< 0.3-1	0.62	7.5	4	5	0.8	1.5	0.666667	0.405465	1.5
198	McCarty, 2012	USA (Tenneesee)	Fungal	Basidiomycota anamorph	Sclerotium	rolfsii	Sacc.	Germination %	Pot	Small scale		Moderate	Sandyclay loam	Sandy	Y	10	Moderate	3	3	Solid	No	Molasses	Ag-by-product	< 0.3-1	0.62	5	4	11.5	0.8	0.434783	0.666667	-0.832909	1.5
199	McCarty, 2012	USA (Tenneesee)	Fungal	Basidiomycota anamorph	Sclerotium	rolfsii	Sacc.	Germination %	Pot	Small scale		Moderate	Sandyclay loam	Sandy	Y	10	Moderate	3	3	Solid	No	Mustard/Arugula	Brassica spp	< 0.3-1	0.76	7.5	4	5	0.8	1.5	0.666667	0.405465	1.5
200	McCarty, 2012	USA (Tenneesee)	Fungal	Basidiomycota anamorph	Sclerotium	rolfsii	Sacc.	Germination %	Pot	Small scale		Moderate	Sandyclay loam	Sandy	Y	10	Moderate	3	3	Solid	No	Mustard/Arugula	Brassica spp	< 0.3-1	0.78	13.8	4	11.5	0.8	1.2	0.666667	0.182322	1.5
201	McCarty, 2012	USA (Tenneesee)	Fungal	Basidiomycota anamorph	Sclerotium	rolfsii	Sacc.	Germination %	Pot	Small scale		Moderate	Sandyclay loam	Sandy	Y	10	Moderate	3	3	Solid	Yes	Cereal rye + Molasses	Combination	< 0.3-1	0.68	22.5	4	5	0.8	4.5	0.666667	1.50408	1.5
202	McCarty, 2012	USA (Tenneesee)	Fungal	Basidiomycota anamorph	Sclerotium	rolfsii	Sacc.	Germination %	Pot	Small scale		Moderate	Sandyclay loam	Sandy	Y	10	Moderate	3	3	Solid	Yes	Cereal rye + Molasses	Combination	< 0.3-1	0.63	11.3	4	11.5	0.8	0.982609	0.666667	-0.0175443	1.5
203	McCarty, 2012	USA (Tenneesee)	Fungal	Basidiomycota anamorph	Sclerotium	rolfsii	Sacc.	Germination %	Pot	Small scale		Moderate	Sandyclay loam	Sandy	Y	10	Moderate	3	3	Solid	Yes	Mustard/Arugula + Molasses	Combination	< 0.3-1	0.73	11.3	4	5	0.8	2.26	0.666667	0.815365	1.5
204	McCarty, 2012	USA (Tenneesee)	Fungal	Basidiomycota anamorph	Sclerotium	rolfsii	Sacc.	Germination %	Pot	Small scale		Moderate	Sandyclay loam	Sandy	Y	10	Moderate	3	3	Solid	Yes	Mustard/Arugula + Molasses	Combination	< 0.3-1	0.67	11.3	4	11.5	0.8	0.982609	0.666667	-0.0175443	1.5
205	McCarty, 2012	USA (Tenneesee)	Fungal	Basidiomycota anamorph	Sclerotium	rolfsii	Sacc.	Germination %	Pot	Small scale		Moderate	Sandyclay loam	Sandy	Y	10	Moderate	3	3	Solid	No	Cereal rye	Grass	< 0.3-1	0.69	3.3	4	5	0.8	0.66	0.666667	-0.415515	1.5
206	McCarty, 2012	USA (Tenneesee)	Fungal	Basidiomycota anamorph	Sclerotium	rolfsii	Sacc.	Germination %	Pot	Small scale		Moderate	Sandyclay loam	Sandy	Y	10	Moderate	3	3	Solid	No	Cereal rye	Grass	< 0.3-1	0.44	1.3	4	11.5	0.8	0.113043	0.666667	-2.17998	1.5
207	McCarty, 2012	USA (Tenneesee)	Fungal	Basidiomycota anamorph	Sclerotium	rolfsii	Sacc.	Germination %	Pot	Small scale		Moderate	Sandyclay loam	Sandy	Y	10	Moderate	3	3	Solid	No	Wheat	Grass	< 0.3-1	0.57	5	4	5	4	1	2	0	0.5
208	McCarty, 2012	USA (Tenneesee)	Fungal	Basidiomycota anamorph	Sclerotium	rolfsii	Sacc.	Germination %	Pot	Small scale		Moderate	Sandyclay loam	Sandy	Y	10	Moderate	3	3	Solid	No	Wheat	Grass	< 0.3-1	0.5	10	4	11.5	0.8	0.869565	0.666667	-0.139762	1.5
209	McCarty, 2012	USA (Tenneesee)	Fungal	Basidiomycota anamorph	Sclerotium	rolfsii	Sacc.	Germination %	Pot	Small scale		Moderate	Sandyclay loam	Sandy	Y	10	Moderate	3	3	Solid	No	Crimson clover	Legume spp	< 0.3-1	0.46	10	4	5	0.8	2	0.666667	0.693147	1.5
210	McCarty, 2012	USA (Tenneesee)	Fungal	Basidiomycota anamorph	Sclerotium	rolfsii	Sacc.	Germination %	Pot	Small scale		Moderate	Sandyclay loam	Sandy	Y	10	Moderate	3	3	Solid	No	Crimson clover	Legume spp	< 0.3-1	0.69	11.3	4	11.5	0.8	0.982609	0.666667	-0.0175443	1.5
211	McCarty, 2012	USA (Tenneesee)	Fungal	Basidiomycota anamorph	Sclerotium	rolfsii	Sacc.	Germination %	Pot	Small scale		Moderate	Sandyclay loam	Sandy	Y	10	Moderate	3	3	Solid	No	Hairy vetch	Legume spp	< 0.3-1	0.56	2.5	4	5	0.8	0.5	0.666667	-0.693147	1.5
212	McCarty, 2012	USA (Tenneesee)	Fungal	Basidiomycota anamorph	Sclerotium	rolfsii	Sacc.	Germination %	Pot	Small scale		Moderate	Sandyclay loam	Sandy	Y	10	Moderate	3	3	Solid	No	Hairy vetch	Legume spp	<1-2	1.31	17.5	4	11.5	0.8	1.52174	0.666667	0.419854	1.5
213	Messiha et. al., 2007	Netherland	Bacterial	Proteobacteria	Ralstonia	solanacearum	race 3 biovar 2 strains	Colony forming units (log)/g	Field	Large scale		NI	Sandypeat	Sandy	N	20	High	6	<6-10	Solid	No	Potato crop residue	Ag-by-product	<2-3	2.81	5	3	75	3	0.0666667	1.5	-2.70805	0.666667
214	Messiha et. al., 2007	Netherland	Bacterial	Proteobacteria	Ralstonia	solanacearum	race 3 biovar 2 strains	Colony forming units (log)/g	Field	Large scale		NI	Sandypeat	Sandy	N	15	Moderate	6	<6-10	Solid	No	Potato crop residue	Ag-by-product	<2-3	2.72	3.24	3	4.55	3	0.712088	1.5	-0.339554	0.666667
215	Messiha et. al., 2007	Netherland	Bacterial	Proteobacteria	Ralstonia	solanacearum	race 3 biovar 2 strains	Colony forming units (log)/g	Field	Large scale		NI	Sandypeat	Sandy	N	35	High	6	<6-10	Solid	No	Potato crop residue	Ag-by-product	<2-3	2.81	1.76	3	3.83	3	0.45953	1.5	-0.777551	0.666667
216	Messiha et. al., 2007	Netherland	Bacterial	Proteobacteria	Ralstonia	solanacearum	race 3 biovar 2 strains	Colony forming units (log)/g	Glass	Small scale		Moderate	Sandy	Sandy	N	18	High	2.5	<3	Solid	No	Grass	Grass	Blank		3.3	15	4.49	15	0.734967	7.5	-0.30793	0.133333
217	Messiha et. al., 2007	Netherland	Bacterial	Proteobacteria	Ralstonia	solanacearum	race 3 biovar 2 strains	Colony forming units (log)/g	Glass	Small scale		Moderate	Sandy	Sandy	Y	18	High	4.5	>3-5	Solid	No	Grass	Grass	Blank		0.59	5	3.6	2.5	0.163889	1.66667	-1.80857	0.6
218	Messiha et. al., 2007	Netherland	Bacterial	Proteobacteria	Ralstonia	solanacearum	race 3 biovar 2 strains	Colony forming units (log)/g	GH plots	Large scale		Moderate	Sandy	Sandy	Y	18	High	4	>3-5	Solid	No	Grass	Grass	Blank		1.02	3	3.6	3	0.283333	1.5	-1.26113	0.666667
219	Misawa and Sinmura, 2010	Japan	Oomycetes	Oomycota	Phytophthora	cactorum	f. sp. spinaciae	Infection %	Field	Large scale		Moderate	Hokkaido Hokuto open field	Other media	Y	15	Moderate	3	3	Solid	No	Wheat bran	Ag-by-product	<1-2	1	3.7	3	61.1	3	0.0605565	1.5	-2.80418	0.666667
220	Misawa and Sinmura, 2010	Japan	Oomycetes	Oomycota	Phytophthora	cactorum	f. sp. spinaciae	Infection %	Field	Large scale		Moderate	Hokkaido Hokuto open field	Other media	Y	15	Moderate	3	3	Solid	No	Wheat bran	Ag-by-product	<1-2	1	2.2	3	82.2	3	0.026764	1.5	-3.6207	0.666667
221	Misawa and Sinmura, 2010	Japan	Oomycetes	Oomycota	Phytophthora	cactorum	f. sp. spinaciae	Infection %	Field	Large scale		Moderate	Hokkaido Hokuto open field	Other media	Y	15	Moderate	3	3	Solid	No	Wheat bran	Ag-by-product	<1-2	1	55.6	3	72.2	3	0.770083	1.5	-0.261257	0.666667
222	Misawa and Sinmura, 2010	Japan	Oomycetes	Oomycota	Phytophthora	cactorum	f. sp. spinaciae	Infection %	Field	Large scale		Moderate	Hokkaido Hokuto open field	Other media	Y	15	Moderate	3	3	Solid	No	Wheat bran	Ag-by-product	<1-2	1	11.1	3	100	3	0.111	1.5	-2.19823	0.666667
223	Momma et. al., 2006	Japan	Bacterial	Proteobacteria	Ralstonia	solanacearum	EK1–2 (biovar 4, race 1)	Colony forming units (log)/g	Glass	Small scale		Moderate	Perlite	Other media	Y	NA	NA	2	<3	Solid	No	Wheat bran	Ag-by-product	Blank		0.07	2	7.3	2	0.00958904	1	-4.64713	1
224	Momma et. al., 2006	Japan	Bacterial	Proteobacteria	Ralstonia	solanacearum	EK1–2 (biovar 4, race 1)	Colony forming units (log)/g	Glass	Small scale		Moderate	Perlite	Other media	Y	NA	NA	2	<3	Solid	No	Wheat bran	Ag-by-product	Blank		0.07	3	4.6	3	0.0152174	1.5	-4.18532	0.666667
225	Momma et. al., 2006	Japan	Fungal	Ascomycota	Fusarium	oxysporum	f.sp. lycopersici	Colony forming units (log)/g	Pot	Small scale		Moderate	Sand 58%, Silt 32%, 7% clay	Sandy	Y	15	Moderate	2	<3	Solid	No	Wheat bran	Ag-by-product	<0.3	0.2	3.7	3	7.5	0.3	0.493333	0.272727	-0.70657	3.66667
226	Momma et. al., 2006	Japan	Fungal	Ascomycota	Fusarium	oxysporum	f.sp. lycopersici	Colony forming units (log)/g	Bag	Small scale		Moderate	Sandy	Sandy	Y	NA	NA	1	<3	Liquid	No	Acetic acid	Organic acid	Blank		5.9	3	5.6	0.3	1.05357	0.272727	0.0521858	3.66667
227	Momma et. al., 2006	Japan	Bacterial	Proteobacteria	Ralstonia	solanacearum	Blank	Colony forming units (log)/g	Bag	Small scale		Moderate	Sandy	Sandy	Y	NA	NA	1	<3	Liquid	No	Acetic acid	Organic acid	Blank		5.8	3	4.8	0.3	1.20833	0.272727	0.189242	3.66667
228	Momma et. al., 2006	Japan	Bacterial	Proteobacteria	Ralstonia	solanacearum	Blank	Colony forming units (log)/g	Bag	Small scale		Moderate	Sandy	Sandy	Y	NA	NA	1	<3	Liquid	No	Acetic acid	Organic acid	Blank		4.4	3	4.8	0.3	0.916667	0.272727	-0.0870114	3.66667
229	Momma et. al., 2006	Japan	Bacterial	Proteobacteria	Ralstonia	solanacearum	Blank	Colony forming units (log)/g	Bag	Small scale		Moderate	Sandy	Sandy	Y	NA	NA	1	<3	Liquid	No	Acetic acid	Organic acid	Blank		2.5	3	4.8	0.3	0.520833	0.272727	-0.652325	3.66667
230	Momma et. al., 2006	Japan	Bacterial	Proteobacteria	Ralstonia	solanacearum	Blank	Colony forming units (log)/g	Bag	Small scale		Moderate	Sandy	Sandy	Y	NA	NA	1	<3	Liquid	No	Acetic acid	Organic acid	Blank		0.07	3	5.8	0.3	0.012069	0.272727	-4.41712	3.66667
231	Momma et. al., 2006	Japan	Fungal	Ascomycota	Fusarium	oxysporum	f.sp. lycopersici	Colony forming units (log)/g	Bag	Small scale		Moderate	Sandy	Sandy	Y	NA	NA	1	<3	Liquid	No	Acetic acid	Organic acid	Blank		5.9	3	5.6	0.3	1.05357	0.272727	0.0521858	3.66667
232	Momma et. al., 2006	Japan	Fungal	Ascomycota	Fusarium	oxysporum	f.sp. lycopersici	Colony forming units (log)/g	Bag	Small scale		Moderate	Sandy	Sandy	Y	NA	NA	1	<3	Liquid	No	Acetic acid	Organic acid	Blank		5.9	3	5.6	0.3	1.05357	0.272727	0.0521858	3.66667
233	Momma et. al., 2006	Japan	Fungal	Ascomycota	Fusarium	oxysporum	f.sp. lycopersici	Colony forming units (log)/g	Bag	Small scale		Moderate	Sandy	Sandy	Y	NA	NA	1	<3	Liquid	No	Acetic acid	Organic acid	Blank		5.7	3	5.6	0.3	1.01786	0.272727	0.0176996	3.66667
234	Momma et. al., 2006	Japan	Bacterial	Proteobacteria	Ralstonia	solanacearum	Blank	Colony forming units (log)/g	Bag	Small scale		Moderate	Sandy	Sandy	Y	NA	NA	1	<3	Liquid	Yes	Acetic+Butyric	Organic acid	Blank		0.07	3	5.8	0.3	0.012069	0.272727	-4.41712	3.66667
235	Momma et. al., 2006	Japan	Bacterial	Proteobacteria	Ralstonia	solanacearum	Blank	Colony forming units (log)/g	Bag	Small scale		Moderate	Sandy	Sandy	Y	NA	NA	1	<3	Liquid	Yes	Acetic+Butyric	Organic acid	Blank		0.07	3	5.8	0.3	0.012069	0.272727	-4.41712	3.66667
236	Momma et. al., 2006	Japan	Fungal	Ascomycota	Fusarium	oxysporum	f.sp. lycopersici	Colony forming units (log)/g	Bag	Small scale		Moderate	Sandy	Sandy	Y	NA	NA	1	<3	Liquid	Yes	Acetic+Butyric	Organic acid	Blank		5.9	3	5.6	0.3	1.05357	0.272727	0.0521858	3.66667
237	Momma et. al., 2006	Japan	Fungal	Ascomycota	Fusarium	oxysporum	f.sp. lycopersici	Colony forming units (log)/g	Bag	Small scale		Moderate	Sandy	Sandy	Y	NA	NA	1	<3	Liquid	Yes	Acetic+Butyric	Organic acid	Blank		3.4	3	5.6	0.3	0.607143	0.272727	-0.498991	3.66667
238	Momma et. al., 2006	Japan	Bacterial	Proteobacteria	Ralstonia	solanacearum	Blank	Colony forming units (log)/g	Bag	Small scale		Moderate	Sandy	Sandy	Y	NA	NA	1	<3	Liquid	No	Butyric acid	Organic acid	Blank		4.9	3	4.8	0.3	1.02083	0.272727	0.0206193	3.66667
239	Momma et. al., 2006	Japan	Bacterial	Proteobacteria	Ralstonia	solanacearum	Blank	Colony forming units (log)/g	Bag	Small scale		Moderate	Sandy	Sandy	Y	NA	NA	1	<3	Liquid	No	Butyric acid	Organic acid	Blank		3.4	3	4.8	0.3	0.708333	0.272727	-0.34484	3.66667
240	Momma et. al., 2006	Japan	Bacterial	Proteobacteria	Ralstonia	solanacearum	Blank	Colony forming units (log)/g	Bag	Small scale		Moderate	Sandy	Sandy	Y	NA	NA	1	<3	Liquid	No	Butyric acid	Organic acid	Blank		0.07	3	5.8	0.3	0.012069	0.272727	-4.41712	3.66667
241	Momma et. al., 2006	Japan	Bacterial	Proteobacteria	Ralstonia	solanacearum	Blank	Colony forming units (log)/g	Bag	Small scale		Moderate	Sandy	Sandy	Y	NA	NA	1	<3	Liquid	No	Butyric acid	Organic acid	Blank		0.07	3	5.8	0.3	0.012069	0.272727	-4.41712	3.66667
242	Momma et. al., 2006	Japan	Fungal	Ascomycota	Fusarium	oxysporum	f.sp. lycopersici	Colony forming units (log)/g	Bag	Small scale		Moderate	Sandy	Sandy	Y	NA	NA	1	<3	Liquid	No	Butyric acid	Organic acid	Blank		5.9	3	5.6	0.3	1.05357	0.272727	0.0521858	3.66667
243	Momma et. al., 2006	Japan	Fungal	Ascomycota	Fusarium	oxysporum	f.sp. lycopersici	Colony forming units (log)/g	Bag	Small scale		Moderate	Sandy	Sandy	Y	NA	NA	1	<3	Liquid	No	Butyric acid	Organic acid	Blank		5.9	3	5.6	0.3	1.05357	0.272727	0.0521858	3.66667
244	Momma et. al., 2006	Japan	Fungal	Ascomycota	Fusarium	oxysporum	f.sp. lycopersici	Colony forming units (log)/g	Bag	Small scale		Moderate	Sandy	Sandy	Y	NA	NA	1	<3	Liquid	No	Butyric acid	Organic acid	Blank		6	3	5.6	0.3	1.07143	0.272727	0.0689929	3.66667
245	Momma et. al., 2006	Japan	Fungal	Ascomycota	Fusarium	oxysporum	f.sp. lycopersici	Colony forming units (log)/g	Bag	Small scale		Moderate	Sandy	Sandy	Y	NA	NA	1	<3	Liquid	No	Butyric acid	Organic acid	Blank		6	3	5.6	0.3	1.07143	0.272727	0.0689929	3.66667
246	Momma et. al., 2010	Japan	Fungal	Ascomycota	Fusarium	oxysporum	Uncategorized	Colony forming units (log)/g	Field	Large scale		Moderate	Volcanic ash	Volcanic	Y	15	Moderate	2.2	<3	Solid	No	Wheat bran	Ag-by-product	<1-2	1.03	3.64	4	6.36	1.33	0.572327	0.998124	-0.558045	1.00188
247	Momma et. al., 2010	Japan	Fungal	Ascomycota	Fusarium	oxysporum	Uncategorized	Colony forming units (log)/g	Field	Large scale		Moderate	Volcanic ash	Volcanic	Y	15	Moderate	2.2	<3	Solid	No	Wheat bran	Ag-by-product	<1-2	1.03	5.12	4	6.36	1.33	0.805031	0.998124	-0.216874	1.00188
248	Momma et. al., 2010	Japan	Fungal	Ascomycota	Fusarium	oxysporum	Uncategorized	Colony forming units (log)/g	Field	Large scale		Moderate	Volcanic ash	Volcanic	Y	15	Moderate	2.2	<3	Solid	No	Wheat bran	Ag-by-product	<1-2	1.03	4.39	4	6.28	1.33	0.699045	0.998124	-0.358041	1.00188
249	Momma et. al., 2010	Japan	Fungal	Ascomycota	Fusarium	oxysporum	Uncategorized	Colony forming units (log)/g	Field	Large scale		Moderate	Volcanic ash	Volcanic	Y	15	Moderate	2.2	<3	Solid	No	Wheat bran	Ag-by-product	<1-2	1.03	1.03	4	6.33	1.33	0.162717	0.998124	-1.81574	1.00188
250	Momma et. al., 2010	Japan	Fungal	Ascomycota	Fusarium	oxysporum	Uncategorized	Colony forming units (log)/g	Field	Large scale		Moderate	Volcanic ash	Volcanic	Y	15	Moderate	2	<3	Liquid	No	Ethanol	Ethanol	Blank		1.03	4	6.36	1.33	0.16195	0.998124	-1.82047	1.00188
251	Momma et. al., 2010	Japan	Fungal	Ascomycota	Fusarium	oxysporum	Uncategorized	Colony forming units (log)/g	Field	Large scale		Moderate	Volcanic ash	Volcanic	Y	15	Moderate	2	<3	Liquid	No	Ethanol	Ethanol	Blank		1.09	4	6.36	1.33	0.171384	0.998124	-1.76385	1.00188
252	Momma et. al., 2010	Japan	Fungal	Ascomycota	Fusarium	oxysporum	Uncategorized	Colony forming units (log)/g	Field	Large scale		Moderate	Volcanic ash	Volcanic	Y	15	Moderate	2	<3	Liquid	No	Ethanol	Ethanol	Blank		2.53	4	6.28	1.33	0.402866	0.998124	-0.909151	1.00188
253	Momma et. al., 2010	Japan	Fungal	Ascomycota	Fusarium	oxysporum	Uncategorized	Colony forming units (log)/g	Field	Large scale		Moderate	Volcanic ash	Volcanic	Y	15	Moderate	2	<3	Liquid	No	Ethanol	Ethanol	Blank		1.03	4	6.33	1.33	0.162717	0.998124	-1.81574	1.00188
254	Momma et. al., 2010	Japan	Fungal	Ascomycota	Fusarium	oxysporum	f.sp. lycopersici	Colony forming units (log)/g	Box	Small scale		Moderate	Volcanic ash	Volcanic	Y	7	Moderate	2	<3	Liquid	No	Ethanol	Ethanol	Blank		5.81	3	7.25	0.75	0.801379	0.6	-0.221421	1.66667
255	Momma et. al., 2010	Japan	Fungal	Ascomycota	Fusarium	oxysporum	f.sp. lycopersici	Colony forming units (log)/g	Box	Small scale		Moderate	Volcanic ash	Volcanic	Y	7	Moderate	2	<3	Liquid	No	Ethanol	Ethanol	Blank		5.65	3	7.25	0.75	0.77931	0.6	-0.249346	1.66667
256	Momma et. al., 2010	Japan	Fungal	Ascomycota	Fusarium	oxysporum	f.sp. lycopersici	Colony forming units (log)/g	Box	Small scale		Moderate	Volcanic ash	Volcanic	Y	7	Moderate	2	<3	Liquid	No	Ethanol	Ethanol	Blank		5.21	3	7.25	0.75	0.718621	0.6	-0.330422	1.66667
257	Momma et. al., 2010	Japan	Fungal	Ascomycota	Fusarium	oxysporum	f.sp. lycopersici	Colony forming units (log)/g	Box	Small scale		Moderate	Volcanic ash	Volcanic	Y	7	Moderate	2	<3	Liquid	No	Ethanol	Ethanol	Blank		1.3	3	7.68	0.75	0.169271	0.6	-1.77626	1.66667
258	Momma et. al., 2010	Japan	Fungal	Ascomycota	Fusarium	oxysporum	f.sp. lycopersici	Colony forming units (log)/g	Box	Small scale		Moderate	Volcanic ash	Volcanic	Y	7	Moderate	2	<3	Liquid	No	Ethanol	Ethanol	Blank		1.3	3	7.68	0.75	0.169271	0.6	-1.77626	1.66667
259	Momma et. al., 2010	Japan	Fungal	Ascomycota	Fusarium	oxysporum	f.sp. lycopersici	Colony forming units (log)/g	Box	Small scale		Moderate	Volcanic ash	Volcanic	Y	7	Moderate	2	<3	Liquid	No	Ethanol	Ethanol	Blank		1.3	3	7.68	0.75	0.169271	0.6	-1.77626	1.66667
260	Momma et. al., 2011	Japan	Fungal	Ascomycota	Fusarium	oxysporum	f.sp. lycopersici	Colony forming units (log)/g	Box	Small scale		Moderate	Volcanic ash	Volcanic	Y	7	Moderate	1	<3	Liquid	No	Ethanol	Ethanol	Blank		4.21	3	5.06	3	0.832016	1.5	-0.183904	0.666667
261	Momma et. al., 2011	Japan	Fungal	Ascomycota	Fusarium	oxysporum	f.sp. lycopersici	Colony forming units (log)/g	Box	Small scale		Moderate	Volcanic ash	Volcanic	Y	7	Moderate	2	<3	Liquid	No	Ethanol	Ethanol	Blank		0.06	3	6.4	3	0.009375	1.5	-4.66971	0.666667
262	Momma et. al., 2011	Japan	Fungal	Ascomycota	Fusarium	oxysporum	f.sp. lycopersici	Colony forming units (log)/g	Box	Small scale		Moderate	Volcanic ash	Volcanic	Y	7	Moderate	2	<3	Liquid	No	Ethanol	Ethanol	Blank		1.4	3	4.57	3	0.306346	1.5	-1.18304	0.666667
263	Momma, 2008	Japan	Bacterial	Proteobacteria	Ralstonia	solanacearum	Blank	Infection %	Plot	Large scale		NI	Sandy	Sandy	N	NA	NA	1	<3	Solid	No	Wheat bran	Ag-by-product	<1-2	2	6.83	1	0.72	1	9.48611	0.5	2.24983	2
264	Momma, 2008	Japan	Bacterial	Proteobacteria	Ralstonia	solanacearum	Blank	Infection %	Plot	Large scale		NI	Sandy	Sandy	N	NA	NA	2	<3	Solid	No	Wheat bran	Ag-by-product	<1-2	2	28.78	1	9.71	1	2.96395	0.5	1.08652	2
265	Mowlick et. al., 2012	Japan	Fungal	Ascomycota	Fusarium	oxysporum	Uncategorized	Colony forming units (log)/g	Pot	Small scale		Moderate	Gray lowland	Gray lowland	Y	NA	NA	3	3	Solid	No	Wheat bran	Ag-by-product	<1-2	1	6.89	1	6.92	0.5	0.995665	0.333333	-0.00434468	3
266	Mowlick et. al., 2012	Japan	Fungal	Ascomycota	Fusarium	oxysporum	Uncategorized	Colony forming units (log)/g	Pot	Small scale		Moderate	Gray lowland	Gray lowland	Y	NA	NA	6	<6-10	Solid	No	Wheat bran	Ag-by-product	<1-2	1	6.81	1	6.88	0.5	0.989826	0.333333	-0.0102265	3
267	Mowlick et. al., 2012	Japan	Fungal	Ascomycota	Fusarium	oxysporum	Uncategorized	Colony forming units (log)/g	Pot	Small scale		Moderate	Gray lowland	Gray lowland	Y	NA	NA	9	<6-10	Solid	No	Wheat bran	Ag-by-product	<1-2	1	6.72	1	6.85	0.5	0.981022	0.333333	-0.0191605	3
268	Mowlick et. al., 2012	Japan	Fungal	Ascomycota	Fusarium	oxysporum	Uncategorized	Colony forming units (log)/g	Pot	Small scale		Moderate	Gray lowland	Gray lowland	Y	NA	NA	12	>10	Solid	No	Wheat bran	Ag-by-product	<1-2	1	6.44	1	6.8	0.5	0.947059	0.333333	-0.0543941	3
269	Mowlick et. al., 2012	Japan	Fungal	Ascomycota	Fusarium	oxysporum	Uncategorized	Colony forming units (log)/g	Pot	Small scale		Moderate	Gray lowland	Gray lowland	Y	NA	NA	15	>10	Solid	No	Wheat bran	Ag-by-product	<1-2	1	6.42	1	6.79	0.5	0.945508	0.333333	-0.0560328	3
270	Mowlick et. al., 2012	Japan	Fungal	Ascomycota	Fusarium	oxysporum	Uncategorized	Colony forming units (log)/g	Pot	Small scale		Moderate	Gray lowland	Gray lowland	Y	NA	NA	18	>10	Solid	No	Wheat bran	Ag-by-product	<1-2	1	6.52	1	6.73	0.5	0.968796	0.333333	-0.0317008	3
271	Mowlick et. al., 2012	Japan	Fungal	Ascomycota	Fusarium	oxysporum	f. sp. spinaciae	Infection %	Pot	Small scale		Moderate	Fine- textured yellow loamy soil	Loam	Y	9	Moderate	3	3	Solid	No	Wheat bran	Ag-by-product	<1-2	1	20.1	3	50.3	3	0.399602	1.5	-0.917285	0.666667
272	Mowlick et. al., 2012	Japan	Fungal	Ascomycota	Fusarium	oxysporum	Uncategorized	Colony forming units (log)/g	Pot	Small scale		Moderate	Gray lowland	Gray lowland	Y	NA	NA	3	3	Solid	No	Brassica juncea	Brassica spp	<5-6	6	6.89	1	6.92	0.5	0.995665	0.333333	-0.00434468	3
273	Mowlick et. al., 2012	Japan	Fungal	Ascomycota	Fusarium	oxysporum	Uncategorized	Colony forming units (log)/g	Pot	Small scale		Moderate	Gray lowland	Gray lowland	Y	NA	NA	6	<6-10	Solid	No	Brassica juncea	Brassica spp	<5-6	6	6.86	1	6.88	0.5	0.997093	0.333333	-0.00291121	3
274	Mowlick et. al., 2012	Japan	Fungal	Ascomycota	Fusarium	oxysporum	Uncategorized	Colony forming units (log)/g	Pot	Small scale		Moderate	Gray lowland	Gray lowland	Y	NA	NA	9	<6-10	Solid	No	Brassica juncea	Brassica spp	<5-6	6	6.76	1	6.85	0.5	0.986861	0.333333	-0.0132258	3
275	Mowlick et. al., 2012	Japan	Fungal	Ascomycota	Fusarium	oxysporum	Uncategorized	Colony forming units (log)/g	Pot	Small scale		Moderate	Gray lowland	Gray lowland	Y	NA	NA	12	>10	Solid	No	Brassica juncea	Brassica spp	<5-6	6	6.73	1	6.8	0.5	0.989706	0.333333	-0.0103475	3
276	Mowlick et. al., 2012	Japan	Fungal	Ascomycota	Fusarium	oxysporum	Uncategorized	Colony forming units (log)/g	Pot	Small scale		Moderate	Gray lowland	Gray lowland	Y	NA	NA	15	>10	Solid	No	Brassica juncea	Brassica spp	<5-6	6	6.55	1	6.79	0.5	0.964654	0.333333	-0.0359859	3
277	Mowlick et. al., 2012	Japan	Fungal	Ascomycota	Fusarium	oxysporum	Uncategorized	Colony forming units (log)/g	Pot	Small scale		Moderate	Gray lowland	Gray lowland	Y	NA	NA	18	>10	Solid	No	Brassica juncea	Brassica spp	<5-6	6	6.5	1	6.73	0.5	0.965825	0.333333	-0.034773	3
278	Mowlick et al., 2013a	Japan	Fungal	Ascomycota	Fusarium	oxysporum	f. sp. spinaciae	Colony forming units (log)/g	Pot	Large scale		Moderate	Gray lowland	Gray lowland	Y	9	Moderate	2.5	<3	Solid	No	Wheat bran	Ag-by-product	<2-3	2.89	0.05	2	4.98	0.5	0.0100402	0.4	-4.60116	2.5
279	Mowlick et al., 2013a	Japan	Fungal	Ascomycota	Fusarium	oxysporum	f. sp. spinaciae	Colony forming units (log)/g	Pot	Large scale		Moderate	Gray lowland	Gray lowland	Y	9	Moderate	2.5	<3	Solid	No	Wheat bran	Ag-by-product	<2-3	2.89	0.05	2	3.18	0.5	0.0157233	0.4	-4.15261	2.5
280	Mowlick et al., 2013a	Japan	Fungal	Ascomycota	Fusarium	oxysporum	f. sp. spinaciae	Colony forming units (log)/g	Pot	Large scale		Moderate	Gray lowland	Gray lowland	Y	9	Moderate	2.5	<3	Solid	No	Wheat bran	Ag-by-product	<2-3	2.89	0.05	2	3.11	0.5	0.0160772	0.4	-4.13035	2.5
281	Mowlick et al., 2013a	Japan	Fungal	Ascomycota	Fusarium	oxysporum	f. sp. spinaciae	Colony forming units (log)/g	Pot	Large scale		Moderate	Gray lowland	Gray lowland	Y	9	Moderate	2.5	<3	Solid	No	Wheat bran	Ag-by-product	<2-3	2.89	0.05	2	3.15	0.5	0.015873	0.4	-4.14313	2.5
282	Mowlick et al., 2013a	Japan	Fungal	Ascomycota	Fusarium	oxysporum	f. sp. spinaciae	Colony forming units (log)/g	Pot	Large scale		Moderate	Gray lowland	Gray lowland	Y	9	Moderate	2.5	<3	Solid	No	Brassica juncea	Brassica spp	<1-2	1.06	0.05	2	4.98	0.5	0.0100402	0.4	-4.60116	2.5
283	Mowlick et al., 2013a	Japan	Fungal	Ascomycota	Fusarium	oxysporum	f. sp. spinaciae	Colony forming units (log)/g	Pot	Large scale		Moderate	Gray lowland	Gray lowland	Y	9	Moderate	2.5	<3	Solid	No	Brassica juncea	Brassica spp	<1-2	1.06	1.89	2	3.18	0.5	0.59434	0.4	-0.520304	2.5
284	Mowlick et al., 2013a	Japan	Fungal	Ascomycota	Fusarium	oxysporum	f. sp. spinaciae	Colony forming units (log)/g	Pot	Large scale		Moderate	Gray lowland	Gray lowland	Y	9	Moderate	2.5	<3	Solid	No	Brassica juncea	Brassica spp	<1-2	1.06	2.43	2	3.11	0.5	0.78135	0.4	-0.246731	2.5
285	Mowlick et al., 2013a	Japan	Fungal	Ascomycota	Fusarium	oxysporum	f. sp. spinaciae	Colony forming units (log)/g	Pot	Large scale		Moderate	Gray lowland	Gray lowland	Y	9	Moderate	2.5	<3	Solid	No	Brassica juncea	Brassica spp	<1-2	1.06	0.05	2	3.15	0.5	0.015873	0.4	-4.14313	2.5
286	Mowlick et al., 2013a	Japan	Fungal	Ascomycota	Fusarium	oxysporum	f. sp. spinaciae	Colony forming units (log)/g	Pot	Large scale		Moderate	Gray lowland	Gray lowland	Y	9	Moderate	2.5	<3	Solid	No	Avena strigosa	Grass	<1-2	1.93	0.05	2	4.98	0.5	0.0100402	0.4	-4.60116	2.5
287	Mowlick et al., 2013a	Japan	Fungal	Ascomycota	Fusarium	oxysporum	f. sp. spinaciae	Colony forming units (log)/g	Pot	Large scale		Moderate	Gray lowland	Gray lowland	Y	9	Moderate	2.5	<3	Solid	No	Avena strigosa	Grass	<1-2	1.93	0.05	2	0.18	0.5	0.277778	0.4	-1.28093	2.5
288	Mowlick et al., 2013a	Japan	Fungal	Ascomycota	Fusarium	oxysporum	f. sp. spinaciae	Colony forming units (log)/g	Pot	Large scale		Moderate	Gray lowland	Gray lowland	Y	9	Moderate	2.5	<3	Solid	No	Avena strigosa	Grass	<1-2	1.93	0.05	2	0.11	0.5	0.454545	0.4	-0.788457	2.5
289	Mowlick et al., 2013a	Japan	Fungal	Ascomycota	Fusarium	oxysporum	f. sp. spinaciae	Colony forming units (log)/g	Pot	Large scale		Moderate	Gray lowland	Gray lowland	Y	9	Moderate	2.5	<3	Solid	No	Avena strigosa	Grass	<1-2	1.93	0.05	2	0.38	0.5	0.131579	0.4	-2.02815	2.5
290	Mowlick et al., 2013b	Japan	Fungal	Ascomycota	Fusarium	oxysporum	f. sp. spinaciae	Colony forming units (log)/g	GH plots	Large scale		Moderate	Gray lowland	Gray lowland	Y	9	Moderate	2.5	<3	Solid	No	Brassica juncea	Brassica spp	Blank		0.003802	2	0.38	0.5	0.0100053	0.4	-4.60464	2.5
291	Mowlick et al., 2013c	Japan	Fungal	Ascomycota	Fusarium	oxysporum	f. sp. spinaciae	Infection %	GH plots	Large scale		Moderate	Loam	Loam	Y	NA	NA	3	3	Solid	No	B. juncea var. cernua (Mustard greens)	Brassica spp	<9	10.4	5.2	3	14	1.5	0.371429	1	-0.990399	1
292	Mowlick et al., 2013c	Japan	Fungal	Ascomycota	Fusarium	oxysporum	f. sp. spinaciae	Infection %	GH plots	Large scale		High	Sandyloam	Sandy	Y	NA	NA	3	3	Solid	No	B. juncea var. cernua (Mustard greens)	Brassica spp	<9	10.4	7.5	3	58.8	1.5	0.127551	1	-2.05924	1
293	Mowlick et al., 2013c	Japan	Fungal	Ascomycota	Fusarium	oxysporum	f. sp. spinaciae	Infection %	GH plots	Large scale		High	Sandyloam	Sandy	Y	NA	NA	3	3	Solid	No	B. juncea var. crispifolia (Azamina	Brassica spp	<9	10.4	14.7	3	58.8	1.5	0.25	1	-1.38629	1
294	Mowlick et al., 2013c	Japan	Fungal	Ascomycota	Fusarium	oxysporum	f. sp. spinaciae	Infection %	GH plots	Large scale		Moderate	Loam	Loam	Y	NA	NA	3	3	Solid	No	Avena strigosa	Grass	<3-4	3.29	3.9	3	14	1.5	0.278571	1	-1.27808	1
295	Mowlick et al., 2014	Japan	Fungal	Ascomycota	Fusarium	oxysporum	f. sp. spinaciae	Infection %	Pot	Small scale		Moderate	Sandyloam	Sandy	Y	NA	NA	3	3	Solid	No	Wheat bran	Ag-by-product	<1-2	2	22.7	4	100	1.33	0.227	0.998124	-1.48281	1.00188
296	Mowlick et al., 2014	Japan	Fungal	Ascomycota	Fusarium	oxysporum	f. sp. spinaciae	Infection %	GH plots	Large scale		Moderate	Sandyloam	Sandy	Y	NA	NA	3	3	Solid	No	B. juncea var. cernua (Mustard greens)	Brassica spp	<9	9.6	3.4	10	21.9	1.43	0.155251	1.25109	-1.86271	0.799301
297	Mowlick et al., 2014	Japan	Fungal	Ascomycota	Fusarium	oxysporum	f. sp. spinaciae	Infection %	GH plots	Large scale		High	Sandyloam	Sandy	Y	NA	NA	3	3	Solid	No	B. juncea var. cernua (Mustard greens)	Brassica spp	<9	9.6	6	10	79	1.43	0.0759494	1.25109	-2.57769	0.799301
298	Mowlick et al., 2014	Japan	Fungal	Ascomycota	Fusarium	oxysporum	f. sp. spinaciae	Infection %	GH plots	Large scale		Moderate	Sandyloam	Sandy	Y	NA	NA	3	3	Solid	No	B. juncea var. crispifolia (Azamina	Brassica spp	<9	20	5.7	10	26.8	1.43	0.212687	1.25109	-1.54794	0.799301
299	Mowlick et al., 2014	Japan	Fungal	Ascomycota	Fusarium	oxysporum	f. sp. spinaciae	Infection %	GH plots	Large scale		High	Sandyloam	Sandy	Y	NA	NA	3	3	Solid	No	B. juncea var. crispifolia (Azamina	Brassica spp	<9	20	38	10	75	1.43	0.506667	1.25109	-0.679902	0.799301
300	Mowlick et al., 2014	Japan	Fungal	Ascomycota	Fusarium	oxysporum	f. sp. spinaciae	Infection %	Pot	Small scale		Moderate	Sandyloam	Sandy	Y	NA	NA	3	3	Solid	No	Brassica with irrigation	Brassica spp	<3-4	5	37.7	4	100	1.33	0.377	0.998124	-0.97551	1.00188
301	Mowlick et al., 2014	Japan	Fungal	Ascomycota	Fusarium	oxysporum	f. sp. spinaciae	Infection %	GH plots	Large scale		Moderate	Sandyloam	Sandy	Y	NA	NA	3	3	Solid	No	Radish	Brassica spp	<9	20	1	10	8.7	1.43	0.114943	1.25109	-2.16332	0.799301
302	Mowlick et al., 2014	Japan	Fungal	Ascomycota	Fusarium	oxysporum	f. sp. spinaciae	Infection %	Pot	Small scale		Moderate	Sandyloam	Sandy	Y	NA	NA	3	3	Solid	No	Radish	Brassica spp	<9	10	15.4	4	100	1.33	0.154	0.998124	-1.8708	1.00188
303	O'Neill et. al., 2010	England	Fungal	Ascomycota	Verticillium	dahliae	Blank	Infection %	PVC pot	Small scale		Low	Sandy loam soil	Sandy	N	20	High	22	>10	Solid	No	Italian rye-grass (‘Danergo’)	Grass	<5-6	5.7	42.1	5	32.8	2.5	1.28354	1.66667	0.249619	0.6
304	O'Neill et. al., 2010	England	Fungal	Ascomycota	Verticillium	dahliae	Blank	Infection %	PVC pot	Small scale		Low	Sandy loam soil	Sandy	N	20	High	22	>10	Solid	No	Italian rye-grass (‘Danergo’)	Grass	<5-6	5.7	47.2	5	34.7	2.5	1.36023	1.66667	0.307654	0.6
305	O'Neill et. al., 2010	England	Fungal	Ascomycota	Verticillium	dahliae	Blank	Infection %	PVC pot	Small scale		Low	Sandy loam soil	Sandy	N	20	High	22	>10	Solid	No	Italian rye-grass (‘Danergo’)	Grass	<5-6	5.7	8.9	5	18.1	2.5	0.491713	1.66667	-0.709861	0.6
306	O'Neill et. al., 2010	England	Fungal	Ascomycota	Verticillium	dahliae	Blank	Infection %	PVC pot	Small scale		Low	Sandy loam soil	Sandy	N	20	High	22	>10	Solid	No	Italian rye-grass (‘Danergo’)	Grass	<5-6	5.7	11.7	5	31.5	2.5	0.371429	1.66667	-0.990399	0.6
307	Rosskofp et. al., 2014	USA (Florida)	Fungal	Ascomycota	Fusarium	oxysporum	Uncategorized	Colony forming units (log)/g	Field	Large scale		High	Sandy	Sandy	Y	10	Moderate	PostASD	Post ASD	Solid	Yes	Solar + molasses + CPL	Combination	< 0.3-1	0.82	1.11	4	1.75	1	0.634286	0.8	-0.455256	1.25
308	Rosskofp et. al., 2014	USA (Florida)	Fungal	Ascomycota	Fusarium	oxysporum	Uncategorized	Colony forming units (log)/g	Field	Large scale		High	Sandy	Sandy	Y	10	Moderate	PostASD	Post ASD	Solid	Yes	Solar + molasses + CPL	Combination	< 0.3-1	0.82	0.03	4	2.9	1	0.0103448	0.8	-4.57127	1.25
309	Rosskofp et. al., 2014	USA (Florida)	Fungal	Ascomycota	Fusarium	oxysporum	Uncategorized	Colony forming units (log)/g	Field	Large scale		High	Sandy	Sandy	Y	10	Moderate	PostASD	Post ASD	Solid	Yes	Solar + molasses + CPL	Combination	< 0.3-1	0.82	0.27	4	1.15	1	0.234783	0.8	-1.4491	1.25
310	Rosskofp et. al., 2014	USA (Florida)	Fungal	Ascomycota	Fusarium	oxysporum	f.sp. lycopersici	Colony forming units (log)/g	Field	Large scale		High	Sandy	Sandy	Y	15	Moderate	3	3	Solid	Yes	Solar + molasses + CPL	Combination	< 0.3-1	0.82	0.25	4	5.72	1	0.0437063	0.8	-3.13026	1.25
311	Rosskofp et. al., 2014	USA (Florida)	Fungal	Ascomycota	Fusarium	oxysporum	f.sp. lycopersici	Colony forming units (log)/g	Field	Large scale		High	Sandy	Sandy	Y	15	Moderate	3	3	Solid	Yes	Solar + molasses + CPL	Combination	< 0.3-1	0.82	0.28	4	6.07	1	0.0461285	0.8	-3.07632	1.25
312	Rosskofp et. al., 2014	USA (Florida)	Fungal	Ascomycota	Fusarium	oxysporum	f.sp. lycopersici	Colony forming units (log)/g	Field	Large scale		High	Sandy	Sandy	Y	15	Moderate	3	3	Solid	Yes	Solar + molasses + CPL	Combination	< 0.3-1	0.82	0.25	4	5.72	1	0.0437063	0.8	-3.13026	1.25
313	Rosskofp et. al., 2014	USA (Florida)	Fungal	Ascomycota	Fusarium	oxysporum	f.sp. lycopersici	Colony forming units (log)/g	Field	Large scale		High	Sandy	Sandy	Y	15	Moderate	3	3	Solid	Yes	Solar + molasses + CPL	Combination	< 0.3-1	0.82	0.28	4	6.07	1	0.0461285	0.8	-3.07632	1.25
314	Rosskofp et. al., 2014	USA (Florida)	Fungal	Ascomycota	Macrophomina	phaseolina	Blank	Colony forming units (log)/g	Field	Large scale		High	Sandy	Sandy	Y	15	Moderate	3	3	Solid	Yes	Solar + molasses + CPL	Combination	< 0.3-1	0.82	0.04	4	3.51	1	0.011396	0.8	-4.47449	1.25
315	Rosskofp et. al., 2014	USA (Florida)	Fungal	Ascomycota	Macrophomina	phaseolina	Blank	Colony forming units (log)/g	Field	Large scale		High	Sandy	Sandy	Y	15	Moderate	3	3	Solid	Yes	Solar + molasses + CPL	Combination	< 0.3-1	0.82	0.04	4	3.44	1	0.0116279	0.8	-4.45435	1.25
316	Rosskofp et. al., 2014	USA (Florida)	Fungal	Ascomycota	Fusarium	spp.	spp.	Colony forming units (log)/g	Field	Large scale		High	Sandy	Sandy	Y	7.5	Moderate	PostASD	Post ASD	Solid	Yes	Solar + molasses + CPL	Combination	< 0.3-1	0.82	1.24	4	2.1	1	0.590476	0.8	-0.526826	1.25
317	Rosskofp et. al., 2014	USA (Florida)	Fungal	Ascomycota	Fusarium	spp.	spp.	Colony forming units (log)/g	Field	Large scale		High	Sandy	Sandy	Y	7.5	Moderate	PostASD	Post ASD	Solid	Yes	Solar + molasses + CPL	Combination	< 0.3-1	0.82	1.28	4	1.92	1	0.666667	0.8	-0.405465	1.25
318	Rosskofp et. al., 2014	USA (Florida)	Fungal	Ascomycota	Fusarium	spp.	spp.	Colony forming units (log)/g	Field	Large scale		High	Sandy	Sandy	Y	7.5	Moderate	PostASD	Post ASD	Solid	Yes	Solar + molasses + CPL	Combination	< 0.3-1	0.82	1.35	4	1.89	1	0.714286	0.8	-0.336472	1.25
319	Rosskofp et. al., 2014	USA (Florida)	Fungal	Ascomycota	Fusarium	oxysporum	Uncategorized	Colony forming units (log)/g	Field	Large scale		High	Sandy	Sandy	Y	7.5	Moderate	PostASD	Post ASD	Solid	Yes	Solar + molasses + CPL	Combination	< 0.3-1	0.82	0.02	4	1.9	1	0.0105263	0.8	-4.55388	1.25
320	Rosskofp et. al., 2014	USA (Florida)	Fungal	Ascomycota	Fusarium	oxysporum	Uncategorized	Colony forming units (log)/g	Field	Large scale		High	Sandy	Sandy	Y	7.5	Moderate	PostASD	Post ASD	Solid	Yes	Solar + molasses + CPL	Combination	< 0.3-1	0.82	0.61	4	0.59	1	1.0339	0.8	0.0333364	1.25
321	Rosskofp et. al., 2014	USA (Florida)	Fungal	Ascomycota	Fusarium	oxysporum	Uncategorized	Colony forming units (log)/g	Field	Large scale		High	Sandy	Sandy	Y	7.5	Moderate	PostASD	Post ASD	Solid	Yes	Solar + molasses + CPL	Combination	< 0.3-1	0.82	1.33	4	1.51	1	0.880795	0.8	-0.126931	1.25
322	Rosskofp et. al., 2014	USA (Florida)	Fungal	Ascomycota	Fusarium	oxysporum	f.sp. lycopersici	Colony forming units (log)/g	Field	Large scale		High	Sandy	Sandy	Y	15	Moderate	3	3	Solid	Yes	Solar + molasses + CPL	Combination	< 0.3-1	0.82	2.39	4	5.91	1	0.404399	0.8	-0.905352	1.25
323	Rosskofp et. al., 2014	USA (Florida)	Fungal	Ascomycota	Fusarium	oxysporum	f.sp. lycopersici	Colony forming units (log)/g	Field	Large scale		High	Sandy	Sandy	Y	15	Moderate	3	3	Solid	Yes	Solar + molasses + CPL	Combination	< 0.3-1	0.82	1.36	4	6.08	1	0.223684	0.8	-1.49752	1.25
324	Rosskofp et. al., 2014	USA (Florida)	Fungal	Ascomycota	Fusarium	oxysporum	f.sp. lycopersici	Colony forming units (log)/g	Field	Large scale		High	Sandy	Sandy	Y	15	Moderate	3	3	Solid	Yes	Solar + molasses + CPL	Combination	< 0.3-1	0.82	2.39	4	5.91	1	0.404399	0.8	-0.905352	1.25
325	Rosskofp et. al., 2014	USA (Florida)	Fungal	Ascomycota	Fusarium	oxysporum	f.sp. lycopersici	Colony forming units (log)/g	Field	Large scale		High	Sandy	Sandy	Y	15	Moderate	3	3	Solid	Yes	Solar + molasses + CPL	Combination	< 0.3-1	0.82	1.36	4	6.08	1	0.223684	0.8	-1.49752	1.25
326	Rosskofp et. al., 2014	USA (Florida)	Fungal	Ascomycota	Macrophomina	phaseolina	Blank	Colony forming units (log)/g	Field	Large scale		High	Sandy	Sandy	Y	15	Moderate	3	3	Solid	Yes	Solar + molasses + CPL	Combination	< 0.3-1	0.82	0.98	4	3.73	1	0.262735	0.8	-1.33661	1.25
327	Rosskofp et. al., 2014	USA (Florida)	Fungal	Ascomycota	Macrophomina	phaseolina	Blank	Colony forming units (log)/g	Field	Large scale		High	Sandy	Sandy	Y	15	Moderate	3	3	Solid	Yes	Solar + molasses + CPL	Combination	< 0.3-1	0.82	0.81	4	3.96	1	0.204545	0.8	-1.58697	1.25
328	Rosskofp et. al., 2014	USA (Florida)	Fungal	Ascomycota	Fusarium	spp.	spp.	Colony forming units (log)/g	Field	Large scale		High	Sandy	Sandy	Y	7.5	Moderate	PostASD	Post ASD	Solid	Yes	Solar + molasses + CPL	Combination	< 0.3-1	0.82	0.95	4	1.94	1	0.489691	0.8	-0.713981	1.25
329	Rosskofp et. al., 2014	USA (Florida)	Fungal	Ascomycota	Fusarium	spp.	spp.	Colony forming units (log)/g	Field	Large scale		High	Sandy	Sandy	Y	7.5	Moderate	PostASD	Post ASD	Solid	Yes	Solar + molasses + CPL	Combination	< 0.3-1	0.82	0.71	4	1.46	1	0.486301	0.8	-0.720927	1.25
330	Rosskofp et. al., 2014	USA (Florida)	Fungal	Ascomycota	Fusarium	spp.	spp.	Colony forming units (log)/g	Field	Large scale		High	Sandy	Sandy	Y	7.5	Moderate	PostASD	Post ASD	Solid	Yes	Solar + molasses + CPL	Combination	< 0.3-1	0.82	1.78	4	1.8	1	0.988889	0.8	-0.0111733	1.25
331	Rosskofp et. al., 2014	USA (Florida)	Fungal	Ascomycota	Fusarium	spp.	spp.	Colony forming units (log)/g	Field	Large scale		High	Sandy	Sandy	Y	7.5	Moderate	PostASD	Post ASD	Liquid	No	organic acid, SPK	Organic acid	Blank		1.66	4	2.1	1	0.790476	0.8	-0.23512	1.25
332	Rosskofp et. al., 2014	USA (Florida)	Fungal	Ascomycota	Fusarium	spp.	spp.	Colony forming units (log)/g	Field	Large scale		High	Sandy	Sandy	Y	7.5	Moderate	PostASD	Post ASD	Liquid	No	organic acid, SPK	Organic acid	Blank		1.08	4	2.1	1	0.514286	0.8	-0.664976	1.25
333	Rosskofp et. al., 2014	USA (Florida)	Fungal	Ascomycota	Fusarium	spp.	spp.	Colony forming units (log)/g	Field	Large scale		High	Sandy	Sandy	Y	7.5	Moderate	PostASD	Post ASD	Liquid	No	organic acid, SPK	Organic acid	Blank		1.16	4	1.92	1	0.604167	0.8	-0.503905	1.25
334	Rosskofp et. al., 2014	USA (Florida)	Fungal	Ascomycota	Fusarium	spp.	spp.	Colony forming units (log)/g	Field	Large scale		High	Sandy	Sandy	Y	7.5	Moderate	PostASD	Post ASD	Liquid	No	organic acid, SPK	Organic acid	Blank		1.04	4	1.92	1	0.541667	0.8	-0.613104	1.25
335	Rosskofp et. al., 2014	USA (Florida)	Fungal	Ascomycota	Fusarium	spp.	spp.	Colony forming units (log)/g	Field	Large scale		High	Sandy	Sandy	Y	7.5	Moderate	PostASD	Post ASD	Liquid	No	organic acid, SPK	Organic acid	Blank		1.78	4	1.89	1	0.941799	0.8	-0.0599635	1.25
336	Rosskofp et. al., 2014	USA (Florida)	Fungal	Ascomycota	Fusarium	spp.	spp.	Colony forming units (log)/g	Field	Large scale		High	Sandy	Sandy	Y	7.5	Moderate	PostASD	Post ASD	Liquid	No	organic acid, SPK	Organic acid	Blank		1.69	4	1.89	1	0.89418	0.8	-0.111848	1.25
337	Rosskofp et. al., 2014	USA (Florida)	Fungal	Ascomycota	Fusarium	oxysporum	Uncategorized	Colony forming units (log)/g	Field	Large scale		High	Sandy	Sandy	Y	7.5	Moderate	PostASD	Post ASD	Liquid	No	organic acid, SPK	Organic acid	Blank		0.02	4	1.02	1	0.0196078	0.8	-3.93183	1.25
338	Rosskofp et. al., 2014	USA (Florida)	Fungal	Ascomycota	Fusarium	oxysporum	Uncategorized	Colony forming units (log)/g	Field	Large scale		High	Sandy	Sandy	Y	7.5	Moderate	PostASD	Post ASD	Liquid	No	organic acid, SPK	Organic acid	Blank		0.02	4	1.02	1	0.0196078	0.8	-3.93183	1.25
339	Rosskofp et. al., 2014	USA (Florida)	Fungal	Ascomycota	Fusarium	oxysporum	Uncategorized	Colony forming units (log)/g	Field	Large scale		High	Sandy	Sandy	Y	7.5	Moderate	PostASD	Post ASD	Liquid	No	organic acid, SPK	Organic acid	Blank		0.02	4	1.6	1	0.0125	0.8	-4.38203	1.25
340	Rosskofp et. al., 2014	USA (Florida)	Fungal	Ascomycota	Fusarium	oxysporum	Uncategorized	Colony forming units (log)/g	Field	Large scale		High	Sandy	Sandy	Y	7.5	Moderate	PostASD	Post ASD	Liquid	No	organic acid, SPK	Organic acid	Blank		1.02	4	0.59	1	1.72881	0.8	0.547435	1.25
341	Rosskofp et. al., 2014	USA (Florida)	Fungal	Ascomycota	Fusarium	oxysporum	Uncategorized	Colony forming units (log)/g	Field	Large scale		High	Sandy	Sandy	Y	7.5	Moderate	PostASD	Post ASD	Liquid	No	organic acid, SPK	Organic acid	Blank		1.36	4	1.51	1	0.900662	0.8	-0.104625	1.25
342	Rosskofp et. al., 2014	USA (Florida)	Fungal	Ascomycota	Fusarium	oxysporum	Uncategorized	Colony forming units (log)/g	Field	Large scale		High	Sandy	Sandy	Y	7.5	Moderate	PostASD	Post ASD	Liquid	No	organic acid, SPK	Organic acid	Blank		0.31	4	1.51	1	0.205298	0.8	-1.58329	1.25
343	Rosskofp et. al., 2014	USA (Florida)	Fungal	Ascomycota	Fusarium	oxysporum	f.sp. lycopersici	Colony forming units (log)/g	Field	Large scale		High	Sandy	Sandy	Y	15	Moderate	3	3	Liquid	No	organic acid, SPK	Organic acid	Blank		3.89	4	5.91	1	0.658206	0.8	-0.418237	1.25
344	Rosskofp et. al., 2014	USA (Florida)	Fungal	Ascomycota	Fusarium	oxysporum	f.sp. lycopersici	Colony forming units (log)/g	Field	Large scale		High	Sandy	Sandy	Y	15	Moderate	3	3	Liquid	No	organic acid, SPK	Organic acid	Blank		4.24	4	6.08	1	0.697368	0.8	-0.360441	1.25
345	Rosskofp et. al., 2014	USA (Florida)	Fungal	Ascomycota	Fusarium	oxysporum	f.sp. lycopersici	Colony forming units (log)/g	Field	Large scale		High	Sandy	Sandy	Y	15	Moderate	3	3	Liquid	No	organic acid, SPK	Organic acid	Blank		4.73	4	5.91	1	0.800338	0.8	-0.222721	1.25
346	Rosskofp et. al., 2014	USA (Florida)	Fungal	Ascomycota	Fusarium	oxysporum	f.sp. lycopersici	Colony forming units (log)/g	Field	Large scale		High	Sandy	Sandy	Y	15	Moderate	3	3	Liquid	No	organic acid, SPK	Organic acid	Blank		2.19	4	6.08	1	0.360197	0.8	-1.0211	1.25
347	Rosskofp et. al., 2014	USA (Florida)	Fungal	Ascomycota	Fusarium	oxysporum	f.sp. lycopersici	Colony forming units (log)/g	Field	Large scale		High	Sandy	Sandy	Y	15	Moderate	3	3	Liquid	No	organic acid, SPK	Organic acid	Blank		3.89	4	5.91	1	0.658206	0.8	-0.418237	1.25
348	Rosskofp et. al., 2014	USA (Florida)	Fungal	Ascomycota	Fusarium	oxysporum	f.sp. lycopersici	Colony forming units (log)/g	Field	Large scale		High	Sandy	Sandy	Y	15	Moderate	3	3	Liquid	No	organic acid, SPK	Organic acid	Blank		4.24	4	6.08	1	0.697368	0.8	-0.360441	1.25
349	Rosskofp et. al., 2014	USA (Florida)	Fungal	Ascomycota	Fusarium	oxysporum	f.sp. lycopersici	Colony forming units (log)/g	Field	Large scale		High	Sandy	Sandy	Y	15	Moderate	3	3	Liquid	No	organic acid, SPK	Organic acid	Blank		4.73	4	5.91	1	0.800338	0.8	-0.222721	1.25
350	Rosskofp et. al., 2014	USA (Florida)	Fungal	Ascomycota	Fusarium	oxysporum	f.sp. lycopersici	Colony forming units (log)/g	Field	Large scale		High	Sandy	Sandy	Y	15	Moderate	3	3	Liquid	No	organic acid, SPK	Organic acid	Blank		2.19	4	6.08	1	0.360197	0.8	-1.0211	1.25
351	Rosskofp et. al., 2014	USA (Florida)	Fungal	Ascomycota	Macrophomina	phaseolina	Blank	Colony forming units (log)/g	Field	Large scale		High	Sandy	Sandy	Y	15	Moderate	3	3	Liquid	No	organic acid, SPK	Organic acid	Blank		2.68	4	3.73	1	0.718499	0.8	-0.330591	1.25
352	Rosskofp et. al., 2014	USA (Florida)	Fungal	Ascomycota	Macrophomina	phaseolina	Blank	Colony forming units (log)/g	Field	Large scale		High	Sandy	Sandy	Y	15	Moderate	3	3	Liquid	No	organic acid, SPK	Organic acid	Blank		1.8	4	3.96	1	0.454545	0.8	-0.788457	1.25
353	Rosskofp et. al., 2014	USA (Florida)	Fungal	Ascomycota	Macrophomina	phaseolina	Blank	Colony forming units (log)/g	Field	Large scale		High	Sandy	Sandy	Y	15	Moderate	3	3	Liquid	No	organic acid, SPK	Organic acid	Blank		2.64	4	3.73	1	0.707775	0.8	-0.345629	1.25
354	Rosskofp et. al., 2014	USA (Florida)	Fungal	Ascomycota	Macrophomina	phaseolina	Blank	Colony forming units (log)/g	Field	Large scale		High	Sandy	Sandy	Y	15	Moderate	3	3	Liquid	No	organic acid, SPK	Organic acid	Blank		2.89	4	3.96	1	0.729798	0.8	-0.314988	1.25
355	Rosskofp et. al., 2014	USA (Florida)	Fungal	Ascomycota	Fusarium	spp.	spp.	Colony forming units (log)/g	Field	Large scale		High	Sandy	Sandy	Y	7.5	Moderate	PostASD	Post ASD	Liquid	No	organic acid, SPK	Organic acid	Blank		1.83	4	1.94	1	0.943299	0.8	-0.058372	1.25
356	Rosskofp et. al., 2014	USA (Florida)	Fungal	Ascomycota	Fusarium	spp.	spp.	Colony forming units (log)/g	Field	Large scale		High	Sandy	Sandy	Y	7.5	Moderate	PostASD	Post ASD	Liquid	No	organic acid, SPK	Organic acid	Blank		0.95	4	1.94	1	0.489691	0.8	-0.713981	1.25
357	Rosskofp et. al., 2014	USA (Florida)	Fungal	Ascomycota	Fusarium	spp.	spp.	Colony forming units (log)/g	Field	Large scale		High	Sandy	Sandy	Y	7.5	Moderate	PostASD	Post ASD	Liquid	No	organic acid, SPK	Organic acid	Blank		2.25	4	1.46	1	1.5411	0.8	0.432494	1.25
358	Rosskofp et. al., 2014	USA (Florida)	Fungal	Ascomycota	Fusarium	spp.	spp.	Colony forming units (log)/g	Field	Large scale		High	Sandy	Sandy	Y	7.5	Moderate	PostASD	Post ASD	Liquid	No	organic acid, SPK	Organic acid	Blank		1.97	4	1.46	1	1.34932	0.8	0.299597	1.25
359	Rosskofp et. al., 2014	USA (Florida)	Fungal	Ascomycota	Fusarium	spp.	spp.	Colony forming units (log)/g	Field	Large scale		High	Sandy	Sandy	Y	7.5	Moderate	PostASD	Post ASD	Liquid	No	organic acid, SPK	Organic acid	Blank		1.46	4	1.8	1	0.811111	0.8	-0.20935	1.25
360	Rosskofp et. al., 2014	USA (Florida)	Fungal	Ascomycota	Fusarium	spp.	spp.	Colony forming units (log)/g	Field	Large scale		High	Sandy	Sandy	Y	7.5	Moderate	PostASD	Post ASD	Liquid	No	organic acid, SPK	Organic acid	Blank		1.09	4	1.8	1	0.605556	0.8	-0.501609	1.25
361	Rosskofp et. al., 2014	USA (Florida)	Fungal	Ascomycota	Fusarium	oxysporum	Uncategorized	Colony forming units (log)/g	Field	Large scale		High	Sandy	Sandy	Y	10	Moderate	PostASD	Post ASD	Liquid	No	Organic acid, SPK	Organic acid	Blank		0.6	4	1.75	1	0.342857	0.8	-1.07044	1.25
362	Rosskofp et. al., 2014	USA (Florida)	Fungal	Ascomycota	Fusarium	oxysporum	Uncategorized	Colony forming units (log)/g	Field	Large scale		High	Sandy	Sandy	Y	10	Moderate	PostASD	Post ASD	Liquid	No	Organic acid, SPK	Organic acid	Blank		1.06	4	1.75	1	0.605714	0.8	-0.501347	1.25
363	Rosskofp et. al., 2014	USA (Florida)	Fungal	Ascomycota	Fusarium	oxysporum	Uncategorized	Colony forming units (log)/g	Field	Large scale		High	Sandy	Sandy	Y	10	Moderate	PostASD	Post ASD	Liquid	No	Organic acid, SPK	Organic acid	Blank		0.03	4	2.9	1	0.0103448	0.8	-4.57127	1.25
364	Rosskofp et. al., 2014	USA (Florida)	Fungal	Ascomycota	Fusarium	oxysporum	Uncategorized	Colony forming units (log)/g	Field	Large scale		High	Sandy	Sandy	Y	10	Moderate	PostASD	Post ASD	Liquid	No	Organic acid, SPK	Organic acid	Blank		0.03	4	2.9	1	0.0103448	0.8	-4.57127	1.25
365	Rosskofp et. al., 2014	USA (Florida)	Fungal	Ascomycota	Fusarium	oxysporum	Uncategorized	Colony forming units (log)/g	Field	Large scale		High	Sandy	Sandy	Y	10	Moderate	PostASD	Post ASD	Liquid	No	Organic acid, SPK	Organic acid	Blank		0.99	4	1.15	1	0.86087	0.8	-0.149812	1.25
366	Rosskofp et. al., 2014	USA (Florida)	Fungal	Ascomycota	Fusarium	oxysporum	Uncategorized	Colony forming units (log)/g	Field	Large scale		High	Sandy	Sandy	Y	10	Moderate	PostASD	Post ASD	Liquid	No	Organic acid, SPK	Organic acid	Blank		0.03	4	2.1	1	0.0142857	0.8	-4.2485	1.25
367	Rosskofp et. al., 2014	USA (Florida)	Fungal	Ascomycota	Fusarium	oxysporum	f.sp. lycopersici	Colony forming units (log)/g	Field	Large scale		High	Sandy	Sandy	Y	15	Moderate	3	3	Liquid	No	Organic acid, SPK	Organic acid	Blank		4.35	4	5.72	1	0.76049	0.8	-0.273793	1.25
368	Rosskofp et. al., 2014	USA (Florida)	Fungal	Ascomycota	Fusarium	oxysporum	f.sp. lycopersici	Colony forming units (log)/g	Field	Large scale		High	Sandy	Sandy	Y	15	Moderate	3	3	Liquid	No	Organic acid, SPK	Organic acid	Blank		0.54	4	6.07	1	0.0889621	0.8	-2.41954	1.25
369	Rosskofp et. al., 2014	USA (Florida)	Fungal	Ascomycota	Fusarium	oxysporum	f.sp. lycopersici	Colony forming units (log)/g	Field	Large scale		High	Sandy	Sandy	Y	15	Moderate	3	3	Liquid	No	Organic acid, SPK	Organic acid	Blank		5.33	4	5.72	1	0.931818	0.8	-0.0706176	1.25
370	Rosskofp et. al., 2014	USA (Florida)	Fungal	Ascomycota	Fusarium	oxysporum	f.sp. lycopersici	Colony forming units (log)/g	Field	Large scale		High	Sandy	Sandy	Y	15	Moderate	3	3	Liquid	No	Organic acid, SPK	Organic acid	Blank		1.46	4	6.07	1	0.240527	0.8	-1.42492	1.25
371	Rosskofp et. al., 2014	USA (Florida)	Fungal	Ascomycota	Fusarium	oxysporum	f.sp. lycopersici	Colony forming units (log)/g	Field	Large scale		High	Sandy	Sandy	Y	15	Moderate	3	3	Liquid	No	Organic acid, SPK	Organic acid	Blank		4.35	4	5.72	1	0.76049	0.8	-0.273793	1.25
372	Rosskofp et. al., 2014	USA (Florida)	Fungal	Ascomycota	Fusarium	oxysporum	f.sp. lycopersici	Colony forming units (log)/g	Field	Large scale		High	Sandy	Sandy	Y	15	Moderate	3	3	Liquid	No	Organic acid, SPK	Organic acid	Blank		0.54	4	6.07	1	0.0889621	0.8	-2.41954	1.25
373	Rosskofp et. al., 2014	USA (Florida)	Fungal	Ascomycota	Fusarium	oxysporum	f.sp. lycopersici	Colony forming units (log)/g	Field	Large scale		High	Sandy	Sandy	Y	15	Moderate	3	3	Liquid	No	Organic acid, SPK	Organic acid	Blank		5.33	4	5.72	1	0.931818	0.8	-0.0706176	1.25
374	Rosskofp et. al., 2014	USA (Florida)	Fungal	Ascomycota	Fusarium	oxysporum	f.sp. lycopersici	Colony forming units (log)/g	Field	Large scale		High	Sandy	Sandy	Y	15	Moderate	3	3	Liquid	No	Organic acid, SPK	Organic acid	Blank		1.46	4	6.07	1	0.240527	0.8	-1.42492	1.25
375	Rosskofp et. al., 2014	USA (Florida)	Fungal	Ascomycota	Macrophomina	phaseolina	Blank	Colony forming units (log)/g	Field	Large scale		High	Sandy	Sandy	Y	15	Moderate	3	3	Liquid	No	Organic acid, SPK	Organic acid	Blank		3.85	4	3.41	1	1.12903	0.8	0.121361	1.25
376	Rosskofp et. al., 2014	USA (Florida)	Fungal	Ascomycota	Macrophomina	phaseolina	Blank	Colony forming units (log)/g	Field	Large scale		High	Sandy	Sandy	Y	15	Moderate	3	3	Liquid	No	Organic acid, SPK	Organic acid	Blank		2.02	4	3.34	1	0.60479	0.8	-0.502873	1.25
377	Rosskofp et. al., 2014	USA (Florida)	Fungal	Ascomycota	Macrophomina	phaseolina	Blank	Colony forming units (log)/g	Field	Large scale		High	Sandy	Sandy	Y	15	Moderate	3	3	Liquid	No	Organic acid, SPK	Organic acid	Blank		2.37	4	3.41	1	0.695015	0.8	-0.363822	1.25
378	Rosskofp et. al., 2014	USA (Florida)	Fungal	Ascomycota	Macrophomina	phaseolina	Blank	Colony forming units (log)/g	Field	Large scale		High	Sandy	Sandy	Y	15	Moderate	3	3	Liquid	No	Organic acid, SPK	Organic acid	Blank		0.04	4	3.44	1	0.0116279	0.8	-4.45435	1.25
379	Runia et al., 2014b	Netherland	Fungal	Ascomycota	Verticillium	dahliae	Blank	Infection %	Field	Large scale		NI	Sandy	Sandy	N	20	High	2	<3	Solid	No	B juncea	Brassica spp	Blank		0.4	4	99	4	0.0040404	2	-5.51141	0.5
380	Runia et al., 2014b	Netherland	Fungal	Basidiomycota anamorph	Rhizoctonia	solani	Blank	Infection %	Tank	Small scale		Moderate	Sandy	Sandy	N	2	Low	1	<3	Solid	No	B juncea	Brassica spp	Blank		9	4	15.95	4	0.564263	2	-0.572234	0.5
381	Runia et al., 2014b	Netherland	Fungal	Basidiomycota anamorph	Rhizoctonia	solani	Blank	Infection %	Tank	Small scale		Moderate	Sandy	Sandy	N	2	Low	2	<3	Solid	No	B juncea	Brassica spp	Blank		31.68	4	36.32	4	0.872247	2	-0.136683	0.5
382	Runia et al., 2014b	Netherland	Fungal	Basidiomycota anamorph	Rhizoctonia	solani	Blank	Infection %	Tank	Small scale		Moderate	Sandy	Sandy	N	2	Low	3	3	Solid	No	B juncea	Brassica spp	Blank		65.91	4	85.91	4	0.767198	2	-0.26501	0.5
383	Runia et. al., 2012	Netherland	Fungal	Ascomycota	Verticillium	dahliae	Blank	Microsclerotia/gm of soil	Field	Large scale		Moderate	Dune sandy soils	Sandy	N	20	High	12	>10	Solid	No	Brassica	Brassica spp	Blank		1.4	2	100	0.11	0.014	0.104265	-4.2687	9.59091
384	Runia et. al., 2012	Netherland	Fungal	Ascomycota	Verticillium	dahliae	Blank	Microsclerotia/gm of soil	Bucket	Small scale		Low	Glacial sand	Sandy	Y	10	Moderate	2	<3	Solid	No	Grass	Grass	Blank		119	1	64.4	0.11	1.84783	0.0990991	0.61401	10.0909
385	Runia et. al., 2012	Netherland	Fungal	Ascomycota	Verticillium	dahliae	Blank	Microsclerotia/gm of soil	Bucket	Small scale		Low	Glacial sand	Sandy	Y	10	Moderate	4	>3-5	Solid	No	Grass	Grass	Blank		66	1	48.9	0.11	1.34969	0.0990991	0.299877	10.0909
386	Runia et. al., 2012	Netherland	Fungal	Ascomycota	Verticillium	dahliae	Blank	Microsclerotia/gm of soil	Bucket	Small scale		Low	Glacial sand	Sandy	Y	10	Moderate	8	<6-10	Solid	No	Grass	Grass	Blank		1.77	1	43.4	0.11	0.0407834	0.0990991	-3.19948	10.0909
387	Runia et. al., 2012	Netherland	Fungal	Ascomycota	Verticillium	dahliae	Blank	Microsclerotia/gm of soil	Bucket	Small scale		Low	Glacial sand	Sandy	Y	10	Moderate	2	<3	Solid	No	Grass	Grass	Blank		70.1	1	64.4	0.11	1.08851	0.0990991	0.0848092	10.0909
388	Runia et. al., 2012	Netherland	Fungal	Ascomycota	Verticillium	dahliae	Blank	Microsclerotia/gm of soil	Bucket	Small scale		Low	Glacial sand	Sandy	Y	10	Moderate	4	>3-5	Solid	No	Grass	Grass	Blank		52	1	48.9	0.11	1.06339	0.0990991	0.0614663	10.0909
389	Runia et. al., 2012	Netherland	Fungal	Ascomycota	Verticillium	dahliae	Blank	Microsclerotia/gm of soil	Bucket	Small scale		Low	Glacial sand	Sandy	Y	10	Moderate	8	<6-10	Solid	No	Grass	Grass	Blank		3.32	1	43.4	0.11	0.0764977	0.0990991	-2.57049	10.0909
390	Runia et. al., 2012	Netherland	Fungal	Ascomycota	Verticillium	dahliae	Blank	Microsclerotia/gm of soil	Bucket	Small scale		Low	Glacial sand	Sandy	Y	10	Moderate	2	<3	Solid	No	Grass	Grass	Blank		158	1	64.4	0.11	2.45342	0.0990991	0.897481	10.0909
391	Runia et. al., 2012	Netherland	Fungal	Ascomycota	Verticillium	dahliae	Blank	Microsclerotia/gm of soil	Bucket	Small scale		Low	Glacial sand	Sandy	Y	10	Moderate	4	>3-5	Solid	No	Grass	Grass	Blank		78.4	1	48.9	0.11	1.60327	0.0990991	0.472047	10.0909
392	Runia et. al., 2012	Netherland	Fungal	Ascomycota	Verticillium	dahliae	Blank	Microsclerotia/gm of soil	Bucket	Small scale		Low	Glacial sand	Sandy	Y	10	Moderate	8	<6-10	Solid	No	Grass	Grass	Blank		116	1	43.4	0.11	2.67281	0.0990991	0.983131	10.0909
393	Runia et. al., 2012	Netherland	Fungal	Ascomycota	Verticillium	dahliae	Blank	Microsclerotia/gm of soil	Bucket	Small scale		Low	Light marine clay high in organic matter sand	Clay	Y	10	Moderate	4	>3-5	Solid	No	Grass	Grass	Blank		44.1	2	38.2	0.11	1.15445	0.104265	0.143624	9.59091
394	Runia et. al., 2012	Netherland	Fungal	Ascomycota	Verticillium	dahliae	Blank	Microsclerotia/gm of soil	Bucket	Small scale		Low	Light marine clay high in organic matter sand	Clay	Y	10	Moderate	8	<6-10	Solid	No	Grass	Grass	Blank		32.5	2	45	0.11	0.722222	0.104265	-0.325422	9.59091
395	Runia et. al., 2012	Netherland	Fungal	Ascomycota	Verticillium	dahliae	Blank	Microsclerotia/gm of soil	Bucket	Small scale		Low	Low in organic matter sand	Sandy	Y	10	Moderate	2	<3	Solid	No	Grass	Grass	Blank		90.3	2	55.5	0.11	1.62703	0.104265	0.486754	9.59091
396	Runia et. al., 2012	Netherland	Fungal	Ascomycota	Verticillium	dahliae	Blank	Microsclerotia/gm of soil	Bucket	Small scale		Low	Low in organic matter sand	Sandy	Y	10	Moderate	4	>3-5	Solid	No	Grass	Grass	Blank		1.5	2	43.2	0.11	0.0347222	0.104265	-3.36038	9.59091
397	Runia et. al., 2012	Netherland	Fungal	Ascomycota	Verticillium	dahliae	Blank	Microsclerotia/gm of soil	Bucket	Small scale		Low	Low in organic matter sand	Sandy	Y	10	Moderate	8	<6-10	Solid	No	Grass	Grass	Blank		1.12	2	40.2	0.11	0.0278607	0.104265	-3.58054	9.59091
398	Runia et. al., 2012	Netherland	Fungal	Ascomycota	Verticillium	dahliae	Blank	Microsclerotia/gm of soil	Bucket	Small scale		Low	Glacial sand	Sandy	Y	10	Moderate	2	<3	Solid	No	Herbie7010	Protein by-product	Blank		81.44	1	64.4	0.11	1.2646	0.0990991	0.234753	10.0909
399	Runia et. al., 2012	Netherland	Fungal	Ascomycota	Verticillium	dahliae	Blank	Microsclerotia/gm of soil	Bucket	Small scale		Low	Glacial sand	Sandy	Y	10	Moderate	4	>3-5	Solid	No	Herbie7010	Protein by-product	Blank		23.59	1	48.9	0.11	0.482413	0.0990991	-0.728955	10.0909
400	Runia et. al., 2012	Netherland	Fungal	Ascomycota	Verticillium	dahliae	Blank	Microsclerotia/gm of soil	Bucket	Small scale		Low	Glacial sand	Sandy	Y	10	Moderate	8	<6-10	Solid	No	Herbie7010	Protein by-product	Blank		11.12	1	43.4	0.11	0.256221	0.0990991	-1.36171	10.0909
401	Runia et. al., 2012	Netherland	Fungal	Ascomycota	Verticillium	dahliae	Blank	Microsclerotia/gm of soil	Bucket	Small scale		Low	Glacial sand	Sandy	Y	10	Moderate	2	<3	Solid	No	Herbie7010	Protein by-product	Blank		122.73	1	64.4	0.11	1.90575	0.0990991	0.644873	10.0909
402	Runia et. al., 2012	Netherland	Fungal	Ascomycota	Verticillium	dahliae	Blank	Microsclerotia/gm of soil	Bucket	Small scale		Low	Glacial sand	Sandy	Y	10	Moderate	4	>3-5	Solid	No	Herbie7010	Protein by-product	Blank		23.6	1	48.9	0.11	0.482618	0.0990991	-0.728531	10.0909
403	Runia et. al., 2012	Netherland	Fungal	Ascomycota	Verticillium	dahliae	Blank	Microsclerotia/gm of soil	Bucket	Small scale		Low	Glacial sand	Sandy	Y	10	Moderate	8	<6-10	Solid	No	Herbie7010	Protein by-product	Blank		14.06	1	43.4	0.11	0.323963	0.0990991	-1.12713	10.0909
404	Runia et. al., 2012	Netherland	Fungal	Ascomycota	Verticillium	dahliae	Blank	Microsclerotia/gm of soil	Bucket	Small scale		Low	Glacial sand	Sandy	Y	10	Moderate	2	<3	Solid	No	Herbie7010	Protein by-product	Blank		34.91	1	64.4	0.11	0.542081	0.0990991	-0.61234	10.0909
405	Runia et. al., 2012	Netherland	Fungal	Ascomycota	Verticillium	dahliae	Blank	Microsclerotia/gm of soil	Bucket	Small scale		Low	Glacial sand	Sandy	Y	10	Moderate	4	>3-5	Solid	No	Herbie7010	Protein by-product	Blank		1.54	1	48.9	0.11	0.0314928	0.0990991	-3.45799	10.0909
406	Runia et. al., 2012	Netherland	Fungal	Ascomycota	Verticillium	dahliae	Blank	Microsclerotia/gm of soil	Bucket	Small scale		Low	Glacial sand	Sandy	Y	10	Moderate	8	<6-10	Solid	No	Herbie7010	Protein by-product	Blank		1.92	1	43.4	0.11	0.0442396	0.0990991	-3.11813	10.0909
407	Runia et. al., 2012	Netherland	Fungal	Ascomycota	Verticillium	dahliae	Blank	Microsclerotia/gm of soil	Bucket	Small scale		Low	Light marine clay high in organic matter sand	Clay	Y	10	Moderate	2	<3	Solid	No	Herbie7010 (avg 2,4,10)	Protein by-product	Blank		89.1	2	74.1	0.11	1.20243	0.104265	0.184344	9.59091
408	Runia et. al., 2012	Netherland	Fungal	Ascomycota	Verticillium	dahliae	Blank	Microsclerotia/gm of soil	Bucket	Small scale		Low	Low in organic matter sand	Sandy	Y	10	Moderate	2	<3	Solid	No	Herbie7010 (avg 2,4,10)	Protein by-product	Blank		111.9	2	55.5	0.11	2.01622	0.104265	0.701223	9.59091
409	Runia et. al., 2012	Netherland	Fungal	Ascomycota	Verticillium	dahliae	Blank	Microsclerotia/gm of soil	Bucket	Small scale		Low	Light marine clay high in organic matter sand	Clay	Y	10	Moderate	4	>3-5	Solid	No	Herbie7010 (avg 2,4,10)	Protein by-product	Blank		23.4	2	38.2	0.11	0.612565	0.104265	-0.490099	9.59091
410	Runia et. al., 2012	Netherland	Fungal	Ascomycota	Verticillium	dahliae	Blank	Microsclerotia/gm of soil	Bucket	Small scale		Low	Low in organic matter sand	Sandy	Y	10	Moderate	4	>3-5	Solid	No	Herbie7010 (avg 2,4,10)	Protein by-product	Blank		63.5	2	43.2	0.11	1.46991	0.104265	0.385199	9.59091
411	Runia et. al., 2012	Netherland	Fungal	Ascomycota	Verticillium	dahliae	Blank	Microsclerotia/gm of soil	Bucket	Small scale		Low	Light marine clay high in organic matter sand	Clay	Y	10	Moderate	8	<6-10	Solid	No	Herbie7010 (avg 2,4,10)	Protein by-product	Blank		1.3	2	45	0.11	0.0288889	0.104265	-3.5443	9.59091
412	Runia et. al., 2012	Netherland	Fungal	Ascomycota	Verticillium	dahliae	Blank	Microsclerotia/gm of soil	Bucket	Small scale		Low	Low in organic matter sand	Sandy	Y	10	Moderate	8	<6-10	Solid	No	Herbie7010 (avg 2,4,10)	Protein by-product	Blank		3.9	2	40.1	0.11	0.0972569	0.104265	-2.3304	9.59091
413	Runia et. al., 2012	Netherland	Fungal	Ascomycota	Verticillium	dahliae	Blank	Microsclerotia/gm of soil	Bucket	Small scale		Low	Glacial sand	Sandy	Y	10	Moderate	2	<3	Solid	No	Herbie7020	Protein by-product	Blank		69.64	1	64.4	0.11	1.08137	0.0990991	0.0782255	10.0909
414	Runia et. al., 2012	Netherland	Fungal	Ascomycota	Verticillium	dahliae	Blank	Microsclerotia/gm of soil	Bucket	Small scale		Low	Glacial sand	Sandy	Y	10	Moderate	4	>3-5	Solid	No	Herbie7020	Protein by-product	Blank		30.97	1	48.9	0.11	0.633333	0.0990991	-0.456758	10.0909
415	Runia et. al., 2012	Netherland	Fungal	Ascomycota	Verticillium	dahliae	Blank	Microsclerotia/gm of soil	Bucket	Small scale		Low	Glacial sand	Sandy	Y	10	Moderate	8	<6-10	Solid	No	Herbie7020	Protein by-product	Blank		8.19	1	43.4	0.11	0.18871	0.0990991	-1.66755	10.0909
416	Runia et. al., 2012	Netherland	Fungal	Ascomycota	Verticillium	dahliae	Blank	Microsclerotia/gm of soil	Bucket	Small scale		Low	Glacial sand	Sandy	Y	10	Moderate	2	<3	Solid	No	Herbie7020	Protein by-product	Blank		102.09	1	64.4	0.11	1.58525	0.0990991	0.460741	10.0909
417	Runia et. al., 2012	Netherland	Fungal	Ascomycota	Verticillium	dahliae	Blank	Microsclerotia/gm of soil	Bucket	Small scale		Low	Glacial sand	Sandy	Y	10	Moderate	4	>3-5	Solid	No	Herbie7020	Protein by-product	Blank		64.89	1	48.9	0.11	1.32699	0.0990991	0.282916	10.0909
418	Runia et. al., 2012	Netherland	Fungal	Ascomycota	Verticillium	dahliae	Blank	Microsclerotia/gm of soil	Bucket	Small scale		Low	Glacial sand	Sandy	Y	10	Moderate	8	<6-10	Solid	No	Herbie7020	Protein by-product	Blank		8.18	1	43.4	0.11	0.188479	0.0990991	-1.66877	10.0909
419	Runia et. al., 2012	Netherland	Fungal	Ascomycota	Verticillium	dahliae	Blank	Microsclerotia/gm of soil	Bucket	Small scale		Low	Glacial sand	Sandy	Y	10	Moderate	2	<3	Solid	No	Herbie7020	Protein by-product	Blank		69.7	1	64.4	0.11	1.0823	0.0990991	0.0790867	10.0909
420	Runia et. al., 2012	Netherland	Fungal	Ascomycota	Verticillium	dahliae	Blank	Microsclerotia/gm of soil	Bucket	Small scale		Low	Glacial sand	Sandy	Y	10	Moderate	4	>3-5	Solid	No	Herbie7020	Protein by-product	Blank		9.48	1	48.9	0.11	0.193865	0.0990991	-1.64059	10.0909
421	Runia et. al., 2012	Netherland	Fungal	Ascomycota	Verticillium	dahliae	Blank	Microsclerotia/gm of soil	Bucket	Small scale		Low	Glacial sand	Sandy	Y	10	Moderate	8	<6-10	Solid	No	Herbie7020	Protein by-product	Blank		3.75	1	43.4	0.11	0.0864055	0.0990991	-2.4487	10.0909
422	Runia et. al., 2012	Netherland	Fungal	Ascomycota	Verticillium	dahliae	Blank	Microsclerotia/gm of soil	Bucket	Small scale		Low	Glacial sand	Sandy	Y	10	Moderate	8	<6-10	Solid	No	Herbie7022	Protein by-product	Blank		10.8	1	43.4	0.11	0.248848	0.0990991	-1.39091	10.0909
423	Runia et. al., 2012	Netherland	Fungal	Ascomycota	Verticillium	dahliae	Blank	Microsclerotia/gm of soil	Bucket	Small scale		Low	Glacial sand	Sandy	Y	10	Moderate	4	>3-5	Solid	No	Herbie7022	Protein by-product	Blank		9.8	1	48.9	0.11	0.200409	0.0990991	-1.6074	10.0909
424	Runia et. al., 2012	Netherland	Fungal	Ascomycota	Verticillium	dahliae	Blank	Microsclerotia/gm of soil	Bucket	Small scale		Low	Glacial sand	Sandy	Y	10	Moderate	2	<3	Solid	No	Herbie7022	Protein by-product	Blank		101	1	64.4	0.11	1.56832	0.0990991	0.450007	10.0909
425	Runia et. al., 2012	Netherland	Fungal	Ascomycota	Verticillium	dahliae	Blank	Microsclerotia/gm of soil	Bucket	Small scale		Low	Glacial sand	Sandy	Y	10	Moderate	8	<6-10	Solid	No	Herbie7022	Protein by-product	Blank		6.36	1	43.4	0.11	0.146544	0.0990991	-1.92043	10.0909
426	Runia et. al., 2012	Netherland	Fungal	Ascomycota	Verticillium	dahliae	Blank	Microsclerotia/gm of soil	Bucket	Small scale		Low	Glacial sand	Sandy	Y	10	Moderate	4	>3-5	Solid	No	Herbie7022	Protein by-product	Blank		9.8	1	48.9	0.11	0.200409	0.0990991	-1.6074	10.0909
427	Runia et. al., 2012	Netherland	Fungal	Ascomycota	Verticillium	dahliae	Blank	Microsclerotia/gm of soil	Bucket	Small scale		Low	Glacial sand	Sandy	Y	10	Moderate	2	<3	Solid	No	Herbie7022	Protein by-product	Blank		81.6	1	64.4	0.11	1.26708	0.0990991	0.236716	10.0909
428	Runia et. al., 2012	Netherland	Fungal	Ascomycota	Verticillium	dahliae	Blank	Microsclerotia/gm of soil	Bucket	Small scale		Low	Glacial sand	Sandy	Y	10	Moderate	8	<6-10	Solid	No	Herbie7022	Protein by-product	Blank		10.8	1	43.4	0.11	0.248848	0.0990991	-1.39091	10.0909
429	Runia et. al., 2012	Netherland	Fungal	Ascomycota	Verticillium	dahliae	Blank	Microsclerotia/gm of soil	Bucket	Small scale		Low	Glacial sand	Sandy	Y	10	Moderate	4	>3-5	Solid	No	Herbie7022	Protein by-product	Blank		9.8	1	48.9	0.11	0.200409	0.0990991	-1.6074	10.0909
430	Runia et. al., 2012	Netherland	Fungal	Ascomycota	Verticillium	dahliae	Blank	Microsclerotia/gm of soil	Bucket	Small scale		Low	Glacial sand	Sandy	Y	10	Moderate	2	<3	Solid	No	Herbie7022	Protein by-product	Blank		101	1	64.4	0.11	1.56832	0.0990991	0.450007	10.0909
431	Shennan et. al., 2009	USA (California)	Fungal	Ascomycota	Verticillium	dahliae	Blank	Microsclerotia/gm of soil	Field	Large scale		High	Clay	Clay	N	NA	NA	NI	Blank	Solid	No	mustard	Brassica spp	Blank		27.1	4	1.8	4	15.0556	2	2.71175	0.5
432	Shennan et. al., 2010	USA (California)	Fungal	Ascomycota	Verticillium	dahliae	Blank	Microsclerotia/gm of soil	Pot	Small scale		Moderate	Sandyloam	Sandy	Y	NA	NA	3	3	Solid	No	Grape pomace	Ag-by-product	Blank		0.42	4	41.48	0.67	0.0101254	0.573876	-4.59271	1.74254
433	Shennan et. al., 2010	USA (California)	Fungal	Ascomycota	Verticillium	dahliae	Blank	Microsclerotia/gm of soil	Pot	Small scale		Moderate	Sandyloam	Sandy	Y	NA	NA	3	3	Solid	No	Onion waste	Ag-by-product	Blank		0.62	4	41.38	0.67	0.0149831	0.573876	-4.20083	1.74254
434	Shennan et. al., 2010	USA (California)	Fungal	Ascomycota	Verticillium	dahliae	native	Microsclerotia/gm of soil	Field	Large scale		Moderate	Loam	Loam	Y	NA	NA	3	3	Solid	No	Rice bran	Ag-by-product	<1-2	1.1	20.98	1	19.96	1	1.0511	0.5	0.0498393	2
435	Shennan et. al., 2010	USA (California)	Fungal	Ascomycota	Verticillium	dahliae	Blank	Microsclerotia/gm of soil	Field	Large scale		Moderate	Loam	Loam	Y	NA	NA	3	3	Solid	No	Rice bran	Ag-by-product	<1-2	1.1	14.02	1	28.5	1	0.49193	0.5	-0.709419	2
436	Shennan et. al., 2010	USA (California)	Fungal	Ascomycota	Verticillium	dahliae	Blank	Microsclerotia/gm of soil	Field	Large scale		Moderate	Loam	Loam	Y	NA	NA	3	3	Solid	No	Rice bran	Ag-by-product	<1-2	1.1	2.38	1	13.46	1	0.17682	0.5	-1.73262	2
437	Shennan et. al., 2010	USA (California)	Fungal	Ascomycota	Verticillium	dahliae	Blank	Microsclerotia/gm of soil	Pot	Small scale		Moderate	Sandyloam	Sandy	Y	NA	NA	3	3	Solid	No	Rice bran	Ag-by-product	Blank		7.63	4	41.38	0.67	0.184389	0.573876	-1.69071	1.74254
438	Shennan et. al., 2010	USA (California)	Fungal	Ascomycota	Verticillium	dahliae	Blank	Microsclerotia/gm of soil	Pot	Small scale		Moderate	Sandyloam	Sandy	Y	NA	NA	3	3	Solid	No	Wheat bran	Ag-by-product	<1-2	1.1	8.26	4	41.38	0.67	0.199613	0.573876	-1.61137	1.74254
439	Shennan et. al., 2010	USA (California)	Fungal	Ascomycota	Verticillium	dahliae	Blank	Microsclerotia/gm of soil	Pot	Small scale		Moderate	Sandyloam	Sandy	Y	NA	NA	3	3	Solid	No	Mustard cake	Brassica spp	Blank		0.97	4	41.38	0.67	0.0234413	0.573876	-3.75326	1.74254
440	Shennan et. al., 2010	USA (California)	Fungal	Ascomycota	Verticillium	dahliae	Blank	Microsclerotia/gm of soil	Field	Large scale		Moderate	Clay	Clay	N	NA	NA	NI	Blank	Solid	Yes	Cover crop mix	Combination	Blank		21.9	4	1.1	4	19.9091	2	2.99118	0.5
441	Shennan et. al., 2010	USA (California)	Fungal	Ascomycota	Verticillium	dahliae	Blank	Microsclerotia/gm of soil	Pot	Small scale		Moderate	Sandyloam	Sandy	Y	NA	NA	3	3	Liquid	No	Ethanol	Ethanol	Blank		1.06	4	41.38	0.67	0.0256162	0.573876	-3.66453	1.74254
442	Shennan et. al., 2013	USA (California)	Fungal	Basidiomycota anamorph	Rhizoctonia	solani	Blank	Infection %	Field	Large scale		Moderate	Sandyloam	Sandy	Y	NA	NA	NI	Blank	Solid	No	Rice bran	Ag-by-product	< 0.3-1	0.9	2.51	1	19.81	0.5	0.126704	0.333333	-2.0659	3
443	Shennan et. al., 2013	USA (California)	Oomycetes	Oomycota	Pythium	spp.	Blank	Infection %	Field	Large scale		Moderate	Sandyloam	Sandy	Y	NA	NA	NI	Blank	Solid	No	Rice bran	Ag-by-product	< 0.3-1	0.9	2.4	1	11.3	0.5	0.212389	0.333333	-1.54933	3
444	Shennan et. al., 2013	USA (California)	Fungal	Ascomycota	Cylindrocarpon	spp.	spp.	Infection %	Field	Large scale		Moderate	Sandyloam	Sandy	Y	NA	NA	NI	Blank	Solid	No	Rice bran	Ag-by-product	< 0.3-1	0.9	8.4	1	22.35	0.5	0.375839	0.333333	-0.978595	3
445	Shennan et. al., 2013	USA (California)	Fungal	Basidiomycota anamorph	Rhizoctonia	solani	Blank	Infection %	Field	Large scale		Moderate	Sandyloam	Sandy	Y	NA	NA	NI	Blank	Solid	Yes	Mustard +rice bran	Combination	< 0.3-1	0.9	2.52	1	19.81	0.5	0.127208	0.333333	-2.06193	3
446	Shennan et. al., 2013	USA (California)	Oomycetes	Oomycota	Pythium	spp.	Blank	Infection %	Field	Large scale		Moderate	Sandyloam	Sandy	Y	NA	NA	NI	Blank	Solid	Yes	Mustard +rice bran	Combination	< 0.3-1	0.9	2.43	1	11.3	0.5	0.215044	0.333333	-1.53691	3
447	Shennan et. al., 2013	USA (California)	Fungal	Ascomycota	Cylindrocarpon	spp.	spp.	Infection %	Field	Large scale		Moderate	Sandyloam	Sandy	Y	NA	NA	NI	Blank	Solid	Yes	Mustard +rice bran	Combination	< 0.3-1	0.9	1.22	1	22.35	0.5	0.0545861	0.333333	-2.90798	3
448	Shrestha et al., 2013	USA (Tenneesee)	Fungal	Basidiomycota anamorph	Sclerotium	rolfsii	Blank	Germination %	Field	Large scale		Moderate	Clay loam	Clay	Y	7.5	Moderate	3	3	Solid	No	Dry molasses	Ag-by-product	<2-3	2.65	11.8	4	27.2	0.8	0.433824	0.666667	-0.835117	1.5
449	Shrestha et al., 2013	USA (Tenneesee)	Fungal	Basidiomycota anamorph	Sclerotium	rolfsii	Blank	Germination %	Field	Large scale		Moderate	Clay loam	Clay	Y	7.5	Moderate	3	3	Solid	No	Dry molasses	Ag-by-product	<2-3	2.65	11.3	4	27.2	0.8	0.415441	0.666667	-0.878414	1.5
450	Shrestha et al., 2013	USA (Tenneesee)	Fungal	Basidiomycota anamorph	Sclerotium	rolfsii	Blank	Germination %	Field	Large scale		Moderate	Clay loam	Clay	Y	7.5	Moderate	3	3	Solid	No	Dry molasses	Ag-by-product	<2-3	2.65	2.5	4	27.2	0.8	0.0919118	0.666667	-2.38693	1.5
451	Shrestha et al., 2013	USA (Tenneesee)	Fungal	Basidiomycota anamorph	Sclerotium	rolfsii	Blank	Germination %	Field	Large scale		Moderate	Clay loam	Clay	Y	7.5	Moderate	3	3	Solid	No	Dry molasses	Ag-by-product	<2-3	2.65	1.3	4	27.2	0.8	0.0477941	0.666667	-3.04085	1.5
452	Shrestha et al., 2013	USA (Tenneesee)	Fungal	Basidiomycota anamorph	Sclerotium	rolfsii	Blank	Germination %	Field	Large scale		Moderate	Clay loam	Clay	Y	7.5	Moderate	3	3	Solid	No	Dry molasses	Ag-by-product	<2-3	2.65	2.6	4	27.2	0.8	0.0955882	0.666667	-2.34771	1.5
453	Shrestha et al., 2013	USA (Tenneesee)	Fungal	Basidiomycota anamorph	Sclerotium	rolfsii	Blank	Germination %	Pot	Small scale		Moderate	Sandyloam	Sandy	Y	7.5	Moderate	3	3	Solid	No	Dry molasses	Ag-by-product	<2-3	2.65	4.5	4	21.7	2	0.207373	1.33333	-1.57323	0.75
454	Shrestha et al., 2013	USA (Tenneesee)	Fungal	Basidiomycota anamorph	Sclerotium	rolfsii	Blank	Germination %	Pot	Small scale		Moderate	Sandyloam	Sandy	Y	7.5	Moderate	3	3	Solid	No	Dry molasses	Ag-by-product	<2-3	2.65	7.8	4	21.7	2	0.359447	1.33333	-1.02319	0.75
455	Shrestha et al., 2013	USA (Tenneesee)	Fungal	Basidiomycota anamorph	Sclerotium	rolfsii	Blank	Germination %	Pot	Small scale		Moderate	Sandyloam	Sandy	Y	7.5	Moderate	3	3	Solid	No	Dry molasses	Ag-by-product	<2-3	2.65	6.4	4	21.7	2	0.294931	1.33333	-1.22101	0.75
456	Shrestha et al., 2013	USA (Tenneesee)	Fungal	Basidiomycota anamorph	Sclerotium	rolfsii	Blank	Germination %	Pot	Small scale		Moderate	Sandyloam	Sandy	Y	7.5	Moderate	3	3	Solid	No	Dry molasses	Ag-by-product	<2-3	2.65	8.3	4	21.7	2	0.382488	1.33333	-0.961057	0.75
457	Shrestha et al., 2013	USA (Tenneesee)	Fungal	Basidiomycota anamorph	Sclerotium	rolfsii	Blank	Germination %	Pot	Small scale		Moderate	Sandyloam	Sandy	Y	7.5	Moderate	3	3	Solid	No	Wheat bran	Ag-by-product	<2-3	2.65	3.9	4	39.4	2	0.0989848	1.33333	-2.31279	0.75
458	Shrestha et al., 2013	USA (Tenneesee)	Fungal	Basidiomycota anamorph	Sclerotium	rolfsii	Blank	Germination %	Pot	Small scale		Moderate	Sandyloam	Sandy	Y	7.5	Moderate	3	3	Solid	No	Wheat bran	Ag-by-product	<2-3	2.65	6.3	4	39.4	2	0.159898	1.33333	-1.83322	0.75
459	Shrestha et al., 2013	USA (Tenneesee)	Fungal	Basidiomycota anamorph	Sclerotium	rolfsii	Blank	Germination %	Pot	Small scale		Moderate	Sandyloam	Sandy	Y	7.5	Moderate	3	3	Solid	No	Wheat bran	Ag-by-product	<2-3	2.65	3.8	4	39.4	2	0.0964467	1.33333	-2.33876	0.75
460	Shrestha et al., 2013	USA (Tenneesee)	Fungal	Basidiomycota anamorph	Sclerotium	rolfsii	Blank	Germination %	Pot	Small scale		Moderate	Sandyloam	Sandy	Y	7.5	Moderate	3	3	Solid	No	Wheat bran	Ag-by-product	<2-3	2.65	0.6	4	39.4	2	0.0152284	1.33333	-4.18459	0.75
461	Shrestha et. al., 2014	USA (Tenneesee)	Fungal	Ascomycota	Fusarium	oxysporum	f.sp. lycopersici	Colony forming units (log)/g	Pot	Small scale		Moderate	Sandy loam	Sandy	Y	7.5	Moderate	3	3	Solid	No	Dry molasses	Ag-by-product	<2-3	2.6549	2.62	4	3.59	2	0.729805	1.33333	-0.314978	0.75
462	Shrestha et. al., 2014	USA (Tenneesee)	Fungal	Ascomycota	Fusarium	oxysporum	f.sp. lycopersici	Colony forming units (log)/g	Pot	Small scale		Moderate	Sandy loam	Sandy	Y	7.5	Moderate	3	3	Solid	No	Dry molasses	Ag-by-product	<2-3	2.6549	2.71	4	3.59	2	0.754875	1.33333	-0.281204	0.75
463	Shrestha et. al., 2014	USA (Tenneesee)	Fungal	Ascomycota	Fusarium	oxysporum	f.sp. lycopersici	Colony forming units (log)/g	Pot	Small scale		Moderate	Sandy loam	Sandy	Y	7.5	Moderate	3	3	Solid	No	Dry molasses	Ag-by-product	<2-3	2.6549	2.5	4	3.59	2	0.696379	1.33333	-0.361861	0.75
464	Shrestha et. al., 2014	USA (Tenneesee)	Fungal	Ascomycota	Fusarium	oxysporum	f.sp. lycopersici	Colony forming units (log)/g	Pot	Small scale		Moderate	Sandy loam	Sandy	Y	7.5	Moderate	3	3	Solid	No	Dry molasses	Ag-by-product	<2-3	2.6549	4.18	4	3.59	2	1.16435	1.33333	0.152159	0.75
465	Shrestha et. al., 2014	USA (Tenneesee)	Fungal	Ascomycota	Fusarium	oxysporum	f.sp. lycopersici	Colony forming units (log)/g	Pot	Small scale		Moderate	Sandy loam	Sandy	Y	7.5	Moderate	3	3	Solid	No	Dry molasses	Ag-by-product	<2-3	2.6549	2.9	4	3.16	2	0.917722	1.33333	-0.0858613	0.75
466	Shrestha et. al., 2014	USA (Tenneesee)	Fungal	Ascomycota	Fusarium	oxysporum	f.sp. lycopersici	Colony forming units (log)/g	Pot	Small scale		Moderate	Sandy loam	Sandy	Y	7.5	Moderate	3	3	Solid	No	Dry molasses	Ag-by-product	<2-3	2.6549	2.64	4	3.16	2	0.835443	1.33333	-0.179793	0.75
467	Shrestha et. al., 2014	USA (Tenneesee)	Fungal	Ascomycota	Fusarium	oxysporum	f.sp. lycopersici	Colony forming units (log)/g	Pot	Small scale		Moderate	Sandy loam	Sandy	Y	7.5	Moderate	3	3	Solid	No	Dry molasses	Ag-by-product	<2-3	2.6549	3.57	4	3.16	2	1.12975	1.33333	0.121994	0.75
468	Shrestha et. al., 2014	USA (Tenneesee)	Fungal	Ascomycota	Fusarium	oxysporum	f.sp. lycopersici	Colony forming units (log)/g	Pot	Small scale		Moderate	Sandy loam	Sandy	Y	7.5	Moderate	3	3	Solid	No	Dry molasses	Ag-by-product	<2-3	2.6549	3.68	4	3.16	2	1.16456	1.33333	0.152341	0.75
469	Shrestha et. al., 2014	USA (Tenneesee)	Fungal	Ascomycota	Fusarium	oxysporum	f.sp. lycopersici	Colony forming units (log)/g	Pot	Small scale		Moderate	Sandy loam	Sandy	Y	7.5	Moderate	3	3	Solid	No	Wheat bran	Ag-by-product	<2-3	2.6549	3.92	4	3.59	2	1.09192	1.33333	0.0879395	0.75
470	Shrestha et. al., 2014	USA (Tenneesee)	Fungal	Ascomycota	Fusarium	oxysporum	f.sp. lycopersici	Colony forming units (log)/g	Pot	Small scale		Moderate	Sandy loam	Sandy	Y	7.5	Moderate	3	3	Solid	No	Wheat bran	Ag-by-product	<2-3	2.6549	3.63	4	3.59	2	1.01114	1.33333	0.0110804	0.75
471	Shrestha et. al., 2014	USA (Tenneesee)	Fungal	Ascomycota	Fusarium	oxysporum	f.sp. lycopersici	Colony forming units (log)/g	Pot	Small scale		Moderate	Sandy loam	Sandy	Y	7.5	Moderate	3	3	Solid	No	Wheat bran	Ag-by-product	<2-3	2.6549	3.5	4	3.59	2	0.97493	1.33333	-0.0253892	0.75
472	Shrestha et. al., 2014	USA (Tenneesee)	Fungal	Ascomycota	Fusarium	oxysporum	f.sp. lycopersici	Colony forming units (log)/g	Pot	Small scale		Moderate	Sandy loam	Sandy	Y	7.5	Moderate	3	3	Solid	No	Wheat bran	Ag-by-product	<2-3	2.6549	3.81	4	3.59	2	1.06128	1.33333	0.059477	0.75
473	Shrestha et. al., 2014	USA (Tenneesee)	Fungal	Ascomycota	Fusarium	oxysporum	f.sp. lycopersici	Colony forming units (log)/g	Pot	Small scale		Moderate	Sandy loam	Sandy	Y	7.5	Moderate	3	3	Solid	No	Wheat bran	Ag-by-product	<2-3	2.6549	3.92	4	3.16	2	1.24051	1.33333	0.21552	0.75
474	Shrestha et. al., 2014	USA (Tenneesee)	Fungal	Ascomycota	Fusarium	oxysporum	f.sp. lycopersici	Colony forming units (log)/g	Pot	Small scale		Moderate	Sandy loam	Sandy	Y	7.5	Moderate	3	3	Solid	No	Wheat bran	Ag-by-product	<2-3	2.6549	3.36	4	3.16	2	1.06329	1.33333	0.0613689	0.75
475	Shrestha et. al., 2014	USA (Tenneesee)	Fungal	Ascomycota	Fusarium	oxysporum	f.sp. lycopersici	Colony forming units (log)/g	Pot	Small scale		Moderate	Sandy loam	Sandy	Y	7.5	Moderate	3	3	Solid	No	Wheat bran	Ag-by-product	<2-3	2.6549	3.75	4	3.16	2	1.18671	1.33333	0.171184	0.75
476	Shrestha et. al., 2014	USA (Tenneesee)	Fungal	Ascomycota	Fusarium	oxysporum	f.sp. lycopersici	Colony forming units (log)/g	Pot	Small scale		Moderate	Sandy loam	Sandy	Y	7.5	Moderate	3	3	Solid	No	Wheat bran	Ag-by-product	<2-3	2.6549	3.83	4	3.16	2	1.21203	1.33333	0.192293	0.75
477	Thaning and Gerhardson, 2001	Sweden	Fungal	Ascomycota	Sclerotinia	sclerotiorum	Blank	Germination %	Field	Large scale		Moderate	Sandy	Sandy	N	7.5	Moderate	10	<6-10	Solid	No	White mustard	Brassica spp	<2-3	2.65	40	4	95	1	0.421053	0.8	-0.864997	1.25
478	Thaning and Gerhardson, 2001	Sweden	Fungal	Ascomycota	Sclerotinia	sclerotiorum	Blank	Germination %	Field	Large scale		Moderate	Sandy	Sandy	N	7.5	Moderate	10	<6-10	Solid	No	White mustard	Brassica spp	<3-4	4.08	30	4	90	1	0.333333	0.8	-1.09861	1.25
479	Thaning and Gerhardson, 2001	Sweden	Fungal	Ascomycota	Sclerotinia	sclerotiorum	Blank	Germination %	Field	Large scale		Moderate	Clay	Clay	N	7.5	Moderate	12	>10	Solid	No	White mustard	Brassica spp	<3-4	3.72	18	4	12	1	1.5	0.8	0.405465	1.25
480	Thaning and Gerhardson, 2001	Sweden	Fungal	Ascomycota	Sclerotinia	sclerotiorum	Blank	Germination %	Field	Large scale		Moderate	Silty loam	Loam	N	7.5	Moderate	13	>10	Solid	No	White mustard	Brassica spp	<3-4	3.45	50	4	85	1	0.588235	0.8	-0.530628	1.25
481	Thaning and Gerhardson, 2001	Sweden	Fungal	Ascomycota	Verticillium	dahliae	Blank	Germination %	Field	Large scale		Moderate	Sandy	Sandy	N	7.5	Moderate	10	<6-10	Solid	No	White mustard	Brassica spp	<3-4	4.54	10	4	41	1.33	0.243902	0.998124	-1.41099	1.00188
482	Thaning and Gerhardson, 2001	Sweden	Fungal	Ascomycota	Verticillium	dahliae	Blank	Germination %	Field	Large scale		Moderate	Sandy	Sandy	N	7.5	Moderate	10	<6-10	Solid	No	White mustard	Brassica spp	<3-4	4.08	8	4	41	1.33	0.195122	0.998124	-1.63413	1.00188
483	Thaning and Gerhardson, 2001	Sweden	Fungal	Ascomycota	Verticillium	dahliae	Blank	Germination %	Field	Large scale		Moderate	Clay	Clay	N	7.5	Moderate	12	>10	Solid	No	White mustard	Brassica spp	<3-4	3.72	10	4	60	1.33	0.166667	0.998124	-1.79176	1.00188
484	Thaning and Gerhardson, 2001	Sweden	Fungal	Ascomycota	Verticillium	dahliae	Blank	Germination %	Field	Large scale		Moderate	Silty loam	Loam	N	7.5	Moderate	13	>10	Solid	No	White mustard	Brassica spp	<3-4	3.45	10	4	43	1.33	0.232558	0.998124	-1.45862	1.00188
485	Thaning and Gerhardson, 2001	Sweden	Fungal	Ascomycota	Sclerotinia	sclerotiorum	Blank	Germination %	Field	Large scale		Moderate	Clay	Clay	N	7.5	Moderate	12	>10	Solid	No	Oats	Grass	<1-2	1.36	18	4	12	1	1.5	0.8	0.405465	1.25
486	Thaning and Gerhardson, 2001	Sweden	Fungal	Ascomycota	Sclerotinia	sclerotiorum	Blank	Germination %	Field	Large scale		Moderate	Silty loam	Loam	N	7.5	Moderate	13	>10	Solid	No	Oats	Grass	<1-2	1.36	65	4	85	1	0.764706	0.8	-0.268264	1.25
487	Thaning and Gerhardson, 2001	Sweden	Fungal	Ascomycota	Verticillium	dahliae	Blank	Germination %	Field	Large scale		Moderate	Clay	Clay	N	7.5	Moderate	12	>10	Solid	No	Oats	Grass	<1-2	1.36	15	4	60	1.33	0.25	0.998124	-1.38629	1.00188
488	Thaning and Gerhardson, 2001	Sweden	Fungal	Ascomycota	Verticillium	dahliae	Blank	Germination %	Field	Large scale		Moderate	Silty loam	Loam	N	7.5	Moderate	13	>10	Solid	No	Oats	Grass	<1-2	1.36	15	4	43	1.33	0.348837	0.998124	-1.05315	1.00188
489	van Agtmaal et. al., 2015	Netherland	Oomycetes	Oomycota	Pythium	intermedium	Blank	Infection %	Field	Large scale		Moderate	Sandy bulb soils	Sandy	Y	15	Moderate	6	<6-10	Solid	No	Volatiles from Herbie 7025	Protein by-product	<2-3	2.4	97	4	7.5	4	12.9333	2	2.55981	0.5
490	van Agtmaal et. al., 2015	Netherland	Oomycetes	Oomycota	Pythium	intermedium	Blank	Infection %	Field	Large scale		Moderate	Sandy bulb soils	Sandy	Y	15	Moderate	6	<6-10	Solid	No	Volatiles from Herbie 7025	Protein by-product	<2-3	2.4	40	4	51	4	0.784314	2	-0.242946	0.5
491	van Overbeek et. al., 2014	Netherland	Bacterial	Proteobacteria	Ralstonia	solanacearum	biovar 2	Colony forming units (log)/g	Field	Large scale		Low	Loam	Loam	Y	25	High	6	<6-10	Solid	No	Freshly clipped grass	Grass	Blank		0.51	4	3.9	0.5	0.130769	0.444444	-2.03432	2.25
492	van Overbeek et. al., 2014	Netherland	Bacterial	Proteobacteria	Ralstonia	solanacearum	biovar 3	Colony forming units (log)/g	Field	Large scale		Low	Sand	Sandy	Y	25	High	6	<6-10	Solid	No	Freshly clipped grass	Grass	Blank		1.2	4	3.74	0.5	0.320856	0.444444	-1.13676	2.25
493	van Overbeek et. al., 2014	Netherland	Bacterial	Proteobacteria	Ralstonia	solanacearum	biovar 2	Colony forming units (log)/g	Field	Large scale		Low	Loam	Loam	Y	25	High	6	<6-10	Solid	No	Freshly clipped grass	Grass	Blank		0.05	4	5.42	0.67	0.00922509	0.573876	-4.68583	1.74254
494	van Overbeek et. al., 2014	Netherland	Bacterial	Proteobacteria	Ralstonia	solanacearum	biovar 3	Colony forming units (log)/g	Field	Large scale		Low	Sand	Sandy	Y	25	High	6	<6-10	Solid	No	Freshly clipped grass	Grass	Blank		5	1.17	4.08	0.67	1.22549	0.426033	0.203341	2.34724
495	van Overbeek et. al., 2014	Netherland	Bacterial	Proteobacteria	Ralstonia	solanacearum	biovar 2	Colony forming units (log)/g	Field	Large scale		Low	Loam	Loam	Y	25	High	6	<6-10	Solid	No	Herbie 7025	Protein by-product	Blank		0.05	4	4	0.5	0.0125	0.444444	-4.38203	2.25
496	van Overbeek et. al., 2014	Netherland	Bacterial	Proteobacteria	Ralstonia	solanacearum	biovar 4	Colony forming units (log)/g	Field	Large scale		Low	Sand	Sandy	Y	25	High	6	<6-10	Solid	No	Herbie 7025	Protein by-product	Blank		0.5	4	3.74	0.5	0.13369	0.444444	-2.01223	2.25
497	van Overbeek et. al., 2014	Netherland	Bacterial	Proteobacteria	Ralstonia	solanacearum	biovar 2	Colony forming units (log)/g	Field	Large scale		Low	Loam	Loam	Y	25	High	6	<6-10	Solid	No	Herbie 7025	Protein by-product	Blank		0.05	4	5.42	0.67	0.00922509	0.573876	-4.68583	1.74254
498	van Overbeek et. al., 2014	Netherland	Bacterial	Proteobacteria	Ralstonia	solanacearum	biovar 4	Colony forming units (log)/g	Field	Large scale		Low	Sand	Sandy	Y	25	High	6	<6-10	Solid	No	Herbie 7025	Protein by-product	Blank		5	0.67	4.08	0.67	1.22549	0.335	0.203341	2.98507
499	van Overbeek et. al., 2014	Netherland	Bacterial	Proteobacteria	Ralstonia	solanacearum	biovar 2	Colony forming units (log)/g	Field	Large scale		Low	Flooded loam	Loam	Y	25	High	6	<6-10	Solid	No	Herbie 7026	Protein by-product	Blank		1.88	4	3.9	0.5	0.482051	0.444444	-0.729705	2.25
500	van Overbeek et. al., 2014	Netherland	Bacterial	Proteobacteria	Ralstonia	solanacearum	biovar 5	Colony forming units (log)/g	Field	Large scale		Low	Flooded sand	Sandy	Y	25	High	6	<6-10	Solid	No	Herbie 7026	Protein by-product	Blank		0.6	4	3.74	0.5	0.160428	0.444444	-1.82991	2.25
501	Wen et. al., 2015	China	Fungal	Ascomycota	Fusarium	oxysporum	f. sp. cubense	Colony forming units (log)/g	Pot diameter 5 cm, height 15 cm	Small scale		Moderate	Flooding sand loamy	Sandy	Y	5.5	Low	1.428	<3	Solid	No	Maize straw	Ag-by-product	<0.3	<0.2	4	3	4.45	0.5	0.898876	0.428571	-0.10661	2.33333
502	Wen et. al., 2015	China	Fungal	Ascomycota	Fusarium	oxysporum	f. sp. cubense	Colony forming units (log)/g	Pot diameter 5 cm, height 15 cm	Small scale		Moderate	Flooding sand loamy	Sandy	Y	5.5	Low	1.428	<3	Solid	No	Maize straw	Ag-by-product	< 0.3-1	0.3	3.75	3	4.45	0.5	0.842697	0.428571	-0.171148	2.33333
503	Wen et. al., 2015	China	Fungal	Ascomycota	Fusarium	oxysporum	f. sp. cubense	Colony forming units (log)/g	Pot diameter 5 cm, height 15 cm	Small scale		Moderate	Sand loamy	Sandy	Y	5.5	Low	1.428	<3	Solid	No	Maize straw	Ag-by-product	< 0.3-1	0.3	3.84	3	4.45	0.5	0.862921	0.428571	-0.147432	2.33333
504	Wen et. al., 2015	China	Fungal	Ascomycota	Fusarium	oxysporum	f. sp. cubense	Colony forming units (log)/g	Pot diameter 5 cm, height 15 cm	Small scale		Moderate	Flooding sand loamy	Sandy	Y	5.5	Low	2	<3	Solid	No	Maize straw	Ag-by-product	<0.3	<0.2	3.8	3	4.5	0.5	0.844444	0.428571	-0.169076	2.33333
505	Wen et. al., 2015	China	Fungal	Ascomycota	Fusarium	oxysporum	f. sp. cubense	Colony forming units (log)/g	Pot diameter 5 cm, height 15 cm	Small scale		Moderate	Flooding sand loamy	Sandy	Y	5.5	Low	2	<3	Solid	No	Maize straw	Ag-by-product	< 0.3-1	0.3	3.53	3	4.5	0.5	0.784444	0.428571	-0.24278	2.33333
506	Wen et. al., 2015	China	Fungal	Ascomycota	Fusarium	oxysporum	f. sp. cubense	Colony forming units (log)/g	Pot diameter 5 cm, height 15 cm	Small scale		Moderate	Sand loamy	Sandy	Y	5.5	Low	2	<3	Solid	No	Maize straw	Ag-by-product	< 0.3-1	0.3	3.56	3	4.5	0.5	0.791111	0.428571	-0.234317	2.33333
507	Wen et. al., 2015	China	Fungal	Ascomycota	Fusarium	oxysporum	f. sp. cubense	Colony forming units (log)/g	Pot diameter 5 cm, height 15 cm	Small scale		Moderate	Flooding sand loamy	Sandy	Y	5.5	Low	2.85	<3	Solid	No	Maize straw	Ag-by-product	<0.3	<0.2	3.96	3	4.42	0.5	0.895928	0.428571	-0.109896	2.33333
508	Wen et. al., 2015	China	Fungal	Ascomycota	Fusarium	oxysporum	f. sp. cubense	Colony forming units (log)/g	Pot diameter 5 cm, height 15 cm	Small scale		Moderate	Flooding sand loamy	Sandy	Y	5.5	Low	2.85	<3	Solid	No	Maize straw	Ag-by-product	< 0.3-1	0.3	3.49	3	4.42	0.5	0.789593	0.428571	-0.236238	2.33333
509	Wen et. al., 2015	China	Fungal	Ascomycota	Fusarium	oxysporum	f. sp. cubense	Colony forming units (log)/g	Pot diameter 5 cm, height 15 cm	Small scale		Moderate	Sand loamy	Sandy	Y	5.5	Low	2.85	<3	Solid	No	Maize straw	Ag-by-product	< 0.3-1	0.3	3.77	3	4.42	0.5	0.852941	0.428571	-0.159065	2.33333
510	Wen et. al., 2015	China	Fungal	Ascomycota	Fusarium	oxysporum	f. sp. cubense	Colony forming units (log)/g	Pot diameter 5 cm, height 15 cm	Small scale		Moderate	Flooding sand loamy	Sandy	Y	5.5	Low	4.285	>3-5	Solid	No	Maize straw	Ag-by-product	<0.3	<0.2	3.86	3	4.42	0.5	0.873303	0.428571	-0.135473	2.33333
511	Wen et. al., 2015	China	Fungal	Ascomycota	Fusarium	oxysporum	f. sp. cubense	Colony forming units (log)/g	Pot diameter 5 cm, height 15 cm	Small scale		Moderate	Flooding sand loamy	Sandy	Y	5.5	Low	4.285	>3-5	Solid	No	Maize straw	Ag-by-product	< 0.3-1	0.3	3.5	3	4.42	0.5	0.791855	0.428571	-0.233377	2.33333
512	Wen et. al., 2015	China	Fungal	Ascomycota	Fusarium	oxysporum	f. sp. cubense	Colony forming units (log)/g	Pot diameter 5 cm, height 15 cm	Small scale		Moderate	Sand loamy	Sandy	Y	5.5	Low	4.285	>3-5	Solid	No	Maize straw	Ag-by-product	< 0.3-1	0.3	3.62	3	4.42	0.5	0.819005	0.428571	-0.199666	2.33333
513	Wen et. al., 2015	China	Fungal	Ascomycota	Fusarium	oxysporum	f. sp. cubense	Colony forming units (log)/g	Pot diameter 1.5 L volume	Small scale		Moderate	Flooding sand loamy	Sandy	Y	5.5	Low	1.428	<3	Solid	No	Rice straw	Ag-by-product	<0.3	<0.2	3.89	3	4.45	0.5	0.874157	0.428571	-0.134495	2.33333
514	Wen et. al., 2015	China	Fungal	Ascomycota	Fusarium	oxysporum	f. sp. cubense	Colony forming units (log)/g	Pot diameter 5 cm, height 15 cm	Small scale		Moderate	Flooding sand loamy	Sandy	Y	5.5	Low	1.428	<3	Solid	No	Rice straw	Ag-by-product	< 0.3-1	0.3	4	3	4.45	0.5	0.898876	0.428571	-0.10661	2.33333
515	Wen et. al., 2015	China	Fungal	Ascomycota	Fusarium	oxysporum	f. sp. cubense	Colony forming units (log)/g	Pot diameter 5 cm, height 15 cm	Small scale		Moderate	Sand loamy	Sandy	Y	5.5	Low	1.428	<3	Solid	No	Rice straw	Ag-by-product	< 0.3-1	0.3	4.23	3	4.45	0.5	0.950562	0.428571	-0.0507021	2.33333
516	Wen et. al., 2015	China	Fungal	Ascomycota	Fusarium	oxysporum	f. sp. cubense	Colony forming units (log)/g	Pot diameter 5 cm, height 15 cm	Small scale		Moderate	Flooding sand loamy	Sandy	Y	5.5	Low	2	<3	Solid	No	Rice straw	Ag-by-product	<0.3	<0.2	3.68	3	4.5	0.5	0.817778	0.428571	-0.201165	2.33333
517	Wen et. al., 2015	China	Fungal	Ascomycota	Fusarium	oxysporum	f. sp. cubense	Colony forming units (log)/g	Pot diameter 5 cm, height 15 cm	Small scale		Moderate	Flooding sand loamy	Sandy	Y	5.5	Low	2	<3	Solid	No	Rice straw	Ag-by-product	< 0.3-1	0.3	3.69	3	4.5	0.5	0.82	0.428571	-0.198451	2.33333
518	Wen et. al., 2015	China	Fungal	Ascomycota	Fusarium	oxysporum	f. sp. cubense	Colony forming units (log)/g	Pot diameter 5 cm, height 15 cm	Small scale		Moderate	Sand loamy	Sandy	Y	5.5	Low	2	<3	Solid	No	Rice straw	Ag-by-product	< 0.3-1	0.3	3.67	3	4.5	0.5	0.815556	0.428571	-0.203886	2.33333
519	Wen et. al., 2015	China	Fungal	Ascomycota	Fusarium	oxysporum	f. sp. cubense	Colony forming units (log)/g	Pot diameter 5 cm, height 15 cm	Small scale		Moderate	Flooding sand loamy	Sandy	Y	5.5	Low	2.85	<3	Solid	No	Rice straw	Ag-by-product	<0.3	<0.2	3.89	3	4.42	0.5	0.88009	0.428571	-0.127731	2.33333
520	Wen et. al., 2015	China	Fungal	Ascomycota	Fusarium	oxysporum	f. sp. cubense	Colony forming units (log)/g	Pot diameter 5 cm, height 15 cm	Small scale		Moderate	Flooding sand loamy	Sandy	Y	5.5	Low	2.85	<3	Solid	No	Rice straw	Ag-by-product	< 0.3-1	0.3	3.8	3	4.42	0.5	0.859729	0.428571	-0.151139	2.33333
521	Wen et. al., 2015	China	Fungal	Ascomycota	Fusarium	oxysporum	f. sp. cubense	Colony forming units (log)/g	Pot diameter 5 cm, height 15 cm	Small scale		Moderate	Sand loamy	Sandy	Y	5.5	Low	2.85	<3	Solid	No	Rice straw	Ag-by-product	< 0.3-1	0.3	3.77	3	4.42	0.5	0.852941	0.428571	-0.159065	2.33333
522	Wen et. al., 2015	China	Fungal	Ascomycota	Fusarium	oxysporum	f. sp. cubense	Colony forming units (log)/g	Pot diameter 5 cm, height 15 cm	Small scale		Moderate	Flooding sand loamy	Sandy	Y	5.5	Low	4.285	>3-5	Solid	No	Rice straw	Ag-by-product	<0.3	<0.2	3.83	3	4.42	0.5	0.866516	0.428571	-0.143275	2.33333
523	Wen et. al., 2015	China	Fungal	Ascomycota	Fusarium	oxysporum	f. sp. cubense	Colony forming units (log)/g	Pot diameter 5 cm, height 15 cm	Small scale		Moderate	Flooding sand loamy	Sandy	Y	5.5	Low	4.285	>3-5	Solid	No	Rice straw	Ag-by-product	< 0.3-1	0.3	3.48	3	4.42	0.5	0.78733	0.428571	-0.239107	2.33333
524	Wen et. al., 2015	China	Fungal	Ascomycota	Fusarium	oxysporum	f. sp. cubense	Colony forming units (log)/g	Pot diameter 5 cm, height 15 cm	Small scale		Moderate	Sand loamy	Sandy	Y	5.5	Low	4.285	>3-5	Solid	No	Rice straw	Ag-by-product	< 0.3-1	0.3	3.73	3	4.42	0.5	0.843891	0.428571	-0.169731	2.33333
525	Yossen et. al., 2008	Argentina	Fungal	Ascomycota	Fusarium	oxysporum	Uncategorized	Infection %	GH plots	Large scale		High	Greenhouse soil	Other media	N	NA	NA	3	3	Solid	No	Wheat bran	Ag-by-product	< 0.3-1	0.91	1.25	3	7.75	3	0.16129	1.5	-1.82455	0.666667
526	Yossen et. al., 2008	Argentina	Fungal	Ascomycota	Fusarium	oxysporum	Uncategorized	Infection %	GH plots	Large scale		High	Greenhouse soil	Other media	N	NA	NA	3	3	Solid	No	Wheat bran	Ag-by-product	< 0.3-1	0.91	0.5	3	14.5	3	0.0344828	1.5	-3.3673	0.666667
527	Zavatta et. al., 2014	USA (California)	Fungal	Ascomycota	Verticillium	dahliae	Blank	Infection %	Field	Large scale		Moderate	Clay loam	Loam	Y	15	Moderate	3	3	Solid	No	Rice bran	Ag-by-product	<1-2	1.46	25.26	4	88.4	2	0.285747	1.33333	-1.25265	0.75
528	Zavatta et. al., 2014	USA (California)	Fungal	Ascomycota	Verticillium	dahliae	Blank	Infection %	Field	Large scale		Moderate	Clay loam	Loam	Y	15	Moderate	3	3	Solid	No	Rice bran	Ag-by-product	<1-2	1.46	20.35	4	62.45	2	0.325861	1.33333	-1.12129	0.75
529	Zavatta et. al., 2014	USA (California)	Fungal	Ascomycota	Verticillium	dahliae	Blank	Infection %	Field	Large scale		Moderate	Clay loam	Loam	Y	15	Moderate	3	3	Solid	No	Rice bran	Ag-by-product	<1-2	1.46	25.26	4	69.47	2	0.36361	1.33333	-1.01167	0.75
530	Zavatta et. al., 2014	USA (California)	Fungal	Ascomycota	Verticillium	dahliae	Blank	Infection %	Field	Large scale		Moderate	Clay loam	Loam	Y	15	Moderate	3	3	Solid	Yes	Rice bran + mustard cake	Combination	<1-2	1.11197	44.91	4	88.42	2	0.507917	1.33333	-0.677438	0.75
531	Zavatta et. al., 2014	USA (California)	Fungal	Ascomycota	Verticillium	dahliae	Blank	Infection %	Field	Large scale		Moderate	Clay loam	Loam	Y	15	Moderate	3	3	Solid	Yes	Rice bran + mustard cake	Combination	<1-2	1.11197	38.59	4	62.45	2	0.617934	1.33333	-0.481373	0.75
532	Zavatta et. al., 2014	USA (California)	Fungal	Ascomycota	Verticillium	dahliae	Blank	Infection %	Field	Large scale		Moderate	Clay loam	Loam	Y	15	Moderate	3	3	Solid	Yes	Rice bran + mustard cake	Combination	<1-2	1.11197	25.96	4	69.47	2	0.373686	1.33333	-0.984338	0.75
533	Zhang et. al., 2015	China	Fungal	Ascomycota	Fusarium	spp.	spp.	Infection %	Field	Large scale		Moderate	Sandy loam	Sandy	N	20	High	4	>3-5	Solid	No	Corn stalk (semi-decomposed)	Ag-by-product	< 0.3-1	0.9	7.6	3	14	3	0.542857	1.5	-0.610909	0.666667

## Sheet: Nematode 
Table 3. Details on the 91 studies used in the meta-analysis. This includes all moderators : nematodes, environmental condition and amendments used for categorical analyses, the control and experimental means, sample sizes (n) and response ratio (RR) with corresponding non-parametric variances. NI: Not included, NA: Not Applicable
S.no	Study	Publication	Location	Major pests	Sub-phyllum/phyllum	Genus spp	Measure of efficacy	Study Environment	Study type	Soil Temperature	Soil class	Soil type	Cover control	Depth buried	Depth Moderator	ASD_duration (Week)	ASD incubation	Amendment form	Mixed amendments	Amendments specific	Amendment type	Amendment rate	Rate per m2	Mean Treatment	n Treatment	Mean Control	n Control adjusted	RR	Weight	Non parametric variances
1	635	Butler et. al., 2012b	USA (Florida)	Nematodes	Nematodes	Meloidogyne incognita	Rating	Pot	Small scale	Medium	Sandy	Sandy	Y	8	Medium	3	3	Liquid	No	Molasses	Ag-by-product	1.5	1-2	1.3	6	1.6	0.4	0.8	0.4	2.5
2	636	Butler et. al., 2012b	USA (Florida)	Nematodes	Nematodes	Meloidogyne incognita	Rating	Pot	Small scale	Medium	Sandy	Sandy	Y	8	Medium	3	3	Solid	No	Sorghum sudan	Grass	0.5	<1	0.9	6	1.6	0.4	0.6	0.4	2.5
3	637	Butler et. al., 2012b	USA (Florida)	Nematodes	Nematodes	Meloidogyne incognita	Rating	Pot	Small scale	Medium	Sandy	Sandy	Y	8	Medium	3	3	Solid	No	Pearl millet	Grass	0.6	<1	0.6	6	1.6	0.4	0.4	0.4	2.5
4	638	Butler et. al., 2012b	USA (Florida)	Nematodes	Nematodes	Meloidogyne incognita	Rating	Pot	Small scale	Medium	Sandy	Sandy	Y	8	Medium	3	3	Solid	No	Sunn hemp	Legume spp	0.2	<1	1.3	6	1.6	0.4	0.8	0.4	2.5
5	639	Butler et. al., 2012b	USA (Florida)	Nematodes	Nematodes	Meloidogyne incognita	Rating	Pot	Small scale	Medium	Sandy	Sandy	Y	8	Medium	3	3	Solid	No	Cowpea	Legume spp	0.3	<1	1.2	6	1.6	0.4	0.7	0.4	2.5
6	640	Butler et. al., 2012b	USA (Florida)	Nematodes	Nematodes	Meloidogyne incognita	Rating	Pot	Small scale	Medium	Sandy	Sandy	Y	8	Medium	3	3	Solid	Yes	Cowpea + pearl millet	Combination	0.3	<1	0.9	6	1.6	0.4	0.6	0.4	2.5
7	641	Butler et. al., 2012b	USA (Florida)	Nematodes	Nematodes	Meloidogyne incognita	Rating	Pot	Small scale	Medium	Sandy	Sandy	Y	8	Medium	3	3	Solid	Yes	Cowpea + sorghum sudan	Combination	0.5	<1	0.9	6	1.6	0.4	0.5	0.4	2.5
8	642	Butler et. al., 2012a	USA (Florida)	Nematodes	Nematodes	Meloidogyne incognita	Gram/root	Field	Large scale	High	Sandy	Sandy	Y	15	Medium	3	3	Liquid	No	Solar + molasses	Ag-by-product	2	2-3	13.4	4	11	1.3	1.2	1	1
9	643	Butler et. al., 2012a	USA (Florida)	Nematodes	Nematodes	Meloidogyne incognita	Gram/root	Field	Large scale	High	Sandy	Sandy	Y	15	Medium	3	3	Solid	No	Solar + CPL	Manure	1.6	1-2	16.5	4	11	1.3	1.5	1	1
10	644	Butler et. al., 2012a	USA (Florida)	Nematodes	Nematodes	Meloidogyne incognita	Gram/root	Field	Large scale	High	Sandy	Sandy	Y	15	Medium	3	3	Solid	Yes	Solar + molasses + CPL	Combination	3.6	3-4	13.9	4	11	1.3	1.3	1	1
11	645	Butler et. al., 2012a	USA (Florida)	Nematodes	Nematodes	Meloidogyne incognita	Gram/root	Field	Large scale	High	Sandy	Sandy	Y	15	Medium	3	3	Liquid	No	Solar + molasses	Ag-by-product	2	2-3	0.6	4	1.1	1.3	0.6	1	1
12	646	Butler et. al., 2012a	USA (Florida)	Nematodes	Nematodes	Meloidogyne incognita	Gram/root	Field	Large scale	High	Sandy	Sandy	Y	15	Medium	3	3	Solid	No	Solar + CPL	Manure	2.6	2-3	0.1	4	1.2	1.3	0.1	1	1
13	647	Butler et. al., 2012a	USA (Florida)	Nematodes	Nematodes	Meloidogyne incognita	Gram/root	Field	Large scale	High	Sandy	Sandy	Y	15	Medium	3	3	Solid	Yes	Solar + molasses + CPL	Combination	4.6	4-5	1.1	4	1.1	1.3	1	1	1
14	648	Butler et. al., 2012a	USA (Florida)	Nematodes	Nematodes	Meloidogyne incognita	Gram/root	Field	Large scale	High	Sandy	Sandy	Y	15	Medium	3	3	Liquid	No	Solar + molasses	Ag-by-product	2	2-3	7.9	4	0.3	1.3	26.3	1	1
15	649	Butler et. al., 2012a	USA (Florida)	Nematodes	Nematodes	Meloidogyne incognita	Gram/root	Field	Large scale	High	Sandy	Sandy	Y	15	Medium	3	3	Solid	No	Solar + CPL	Manure	1.6	1-2	5.9	4	0.3	1.3	19.7	1	1
16	650	Butler et. al., 2012a	USA (Florida)	Nematodes	Nematodes	Meloidogyne incognita	Gram/root	Field	Large scale	High	Sandy	Sandy	Y	15	Medium	3	3	Solid	Yes	Solar + molasses + CPL	Combination	3.6	3-4	0.6	4	0.3	1.3	2	1	1
17	651	Butler et. al., 2012a	USA (Florida)	Nematodes	Nematodes	Meloidogyne incognita	Gram/root	Field	Large scale	High	Sandy	Sandy	Y	15	Medium	3	3	Liquid	No	Solar + molasses	Ag-by-product	2	2-3	12.5	4	10.3	1.3	1.2	1	1
18	652	Butler et. al., 2012a	USA (Florida)	Nematodes	Nematodes	Meloidogyne incognita	Gram/root	Field	Large scale	High	Sandy	Sandy	Y	15	Medium	3	3	Solid	No	Solar + CPL	Manure	2.6	2-3	38.9	4	10.3	1.3	3.8	1	1
19	653	Butler et. al., 2012a	USA (Florida)	Nematodes	Nematodes	Meloidogyne incognita	Gram/root	Field	Large scale	High	Sandy	Sandy	Y	15	Medium	3	3	Solid	Yes	Solar + molasses + CPL	Combination	4.6	4-5	33.8	4	10.3	1.3	3.3	1	1
20	654	Butler et. al., 2012a	USA (Florida)	Nematodes	Nematodes	Meloidogyne incognita	Gram/root	Field	Large scale	High	Sandy	Sandy	Y	0	Low	3	3	Liquid	No	Solar + molasses	Ag-by-product	2	2-3	391	4	77	1.3	5.1	1	1
21	655	Butler et. al., 2012a	USA (Florida)	Nematodes	Nematodes	Meloidogyne incognita	Gram/root	Field	Large scale	High	Sandy	Sandy	Y	0	Low	3	3	Solid	No	Solar + CPL	Manure	2.6	2-3	488.6	4	77	1.3	6.3	1	1
22	656	Butler et. al., 2012a	USA (Florida)	Nematodes	Nematodes	Meloidogyne incognita	Gram/root	Field	Large scale	High	Sandy	Sandy	Y	0	Low	3	3	Solid	Yes	Solar + molasses + CPL	Combination	4.6	4-5	361.8	4	77	1.3	4.7	1	1
23	657	Butler et. al., 2012a	USA (Florida)	Nematodes	Nematodes	Meloidogyne incognita	Gram/root	Field	Large scale	High	Sandy	Sandy	Y	5	Low	3	3	Liquid	No	Solar + molasses	Ag-by-product	2	2-3	14	4	77	1.3	0.2	1	1
24	658	Butler et. al., 2012a	USA (Florida)	Nematodes	Nematodes	Meloidogyne incognita	Gram/root	Field	Large scale	High	Sandy	Sandy	Y	5	Low	3	3	Solid	No	Solar + CPL	Manure	2.6	2-3	36.4	4	77	1.3	0.5	1	1
25	659	Butler et. al., 2012a	USA (Florida)	Nematodes	Nematodes	Meloidogyne incognita	Gram/root	Field	Large scale	High	Sandy	Sandy	Y	5	Low	3	3	Solid	Yes	Solar + molasses + CPL	Combination	4.6	4-5	6.9	4	77	1.3	0.1	1	1
26	660	Butler et. al., 2012a	USA (Florida)	Nematodes	Nematodes	Meloidogyne incognita	Gram/root	Field	Large scale	High	Sandy	Sandy	Y	10	Medium	3	3	Liquid	No	Solar + molasses	Ag-by-product	2	2-3	9.5	4	77	1.3	0.1	1	1
27	661	Butler et. al., 2012a	USA (Florida)	Nematodes	Nematodes	Meloidogyne incognita	Gram/root	Field	Large scale	High	Sandy	Sandy	Y	10	Medium	3	3	Solid	No	Solar + CPL	Manure	2.6	2-3	83.8	4	77	1.3	1.1	1	1
28	662	Butler et. al., 2012a	USA (Florida)	Nematodes	Nematodes	Meloidogyne incognita	Gram/root	Field	Large scale	High	Sandy	Sandy	Y	10	Medium	3	3	Solid	Yes	Solar + molasses + CPL	Combination	4.6	4-5	2.4	4	77	1.3	0	1	1
29	663	Goud et. al., 2004	Netherland	Nematodes	Nematodes	Tylenchorhynchus spp.	Nematodes no.	Field	Large scale	Medium	Loamy sand	Sandy	N	22.5	High	13	<8	Solid	No	Italian ryegrass	Grass	4.3	4-5	0.1	5	0.1	5	0.8	2.5	0.4
30	664	Goud et. al., 2004	Netherland	Nematodes	Nematodes	Trichodorus spp.	Nematodes no.	Field	Large scale	Medium	Loamy sand	Sandy	N	22.5	High	13	<8	Solid	No	Italian ryegrass	Grass	4.3	4-5	0.1	5	0.1	5	0.9	2.5	0.4
31	665	Goud et. al., 2004	Netherland	Nematodes	Nematodes	Pratylenchus spp.	Nematodes no.	Field	Large scale	Medium	Loamy sand	Sandy	Y	22.5	High	13	<8	Solid	No	Italian ryegrass	Grass	4.3	4-5	0.1	5	0.3	5	0.3	2.5	0.4
32	666	Shennan et. al., 2014	USA (Washington)	Nematodes	Nematodes	Pratylenchus penetrans	Gram/root	Pot	Small scale	Medium	Sandy loam	Sandy	Y	5	Low	2	2	Liquid	No	Ethanol	Ethanol		Blank	3.5	5	102	0.8	0	0.7	1.42857
33	667	Shennan et. al., 2014	USA (Washington)	Nematodes	Nematodes	Pratylenchus penetrans	Gram/root	Pot	Small scale	Medium	Sandy loam	Sandy	Y	5	Low	2	2	Solid	No	Grass	Grass	2	2-3	3.7	5	102	0.8	0	0.7	1.42857
34	668	Shennan et. al., 2014	USA (Washington)	Nematodes	Nematodes	Pratylenchus penetrans	Gram/root	Pot	Small scale	Medium	Sandy loam	Sandy	Y	5	Low	2	2	Solid	No	B. juncea seed meal	Brassica spp	0.5	<1	2.4	5	102	0.8	0	0.7	1.42857
35	669	Shennan et. al., 2014	USA (Washington)	Nematodes	Nematodes	Pratylenchus penetrans	Gram/root	Pot	Small scale	Medium	Sandy loam	Sandy	Y	5	Low	2	2	Solid	No	Rice bran	Ag-by-product	0.5	<1	7.1	5	102	0.8	0.1	0.7	1.42857
36	670	Shennan et. al., 2014	USA (Washington)	Nematodes	Nematodes	Pratylenchus penetrans	Gram/root	Pot	Small scale	Medium	Sandy loam	Sandy	Y	5	Low	2	2	Solid	No	Composted steer manure	Manure	1.1	1-2	38.3	5	102	0.8	0.4	0.7	1.42857
37	671	Hiemstra et. al., 2013	Netherland	Nematodes	Nematodes	Pratylenchus penetrans	Nematodes no.	Field	Large scale	NI	Clay	Clay	N	22.5	High	6	4-6	Solid	No	Freshly clipped grass (Lolium perenne)	Grass	3.5	3-4	0.5	4	1.3	3	0.4	1.7	0.588235
38	672	Hiemstra et. al., 2013	Netherland	Nematodes	Nematodes	Pratylenchus penetrans	Nematodes no.	Field	Large scale	NI	Sandy	Sandy	N	22.5	High	6	4-6	Solid	No	Herbie 7025	Protein by-product	3.5	3-4	5.2	4	2	3	2.5	1.7	0.588235
39	673	Korthals et. al., 2005	Netherland	Nematodes	Nematodes	Trichodorus spp.	Nematodes no.	Field	Large scale	NI	sandy soil	Sandy	Y	30	High	12	<8	Solid	No	Grass	Grass	NA	Blank	1.8	4	0.1	4	16.6	2	0.5
40	674	Korthals et. al., 2005	Netherland	Nematodes	Nematodes	Pratylenchus penetrans	Nematodes no.	Field	Large scale	NI	sandy soil	Sandy	Y	30	High	12	<8	Solid	No	Grass	Grass	NA	Blank	39.9	4	2.2	4	18.1	2	0.5
41	675	Ludeking et al., 2011; Runia et al., 2012	Netherland	Nematodes	Nematodes	Pratylenchus penetrans	Nematodes no.	Bucket	Small scale	Low	light marine clay high in organic matter sand	Clay	Y	10	Medium	2	2	Solid	No	Grass	Grass		Blank	5.5	2	0.2	1	34.6	0.7	1.42857
42	676	Ludeking et al., 2011; Runia et al., 2012	Netherland	Nematodes	Nematodes	Pratylenchus penetrans	Nematodes no.	Bucket	Small scale	Low	light marine clay high in organic matter sand	Clay	Y	10	Medium	4	4-6	Solid	No	Grass	Grass		Blank	0.1	2	0.1	0.1	0.8	0.1	10
43	677	Ludeking et al., 2011; Runia et al., 2012	Netherland	Nematodes	Nematodes	Pratylenchus penetrans	Nematodes no.	Bucket	Small scale	Low	light marine clay high in organic matter sand	Clay	Y	10	Medium	8	<8	Solid	No	Grass	Grass		Blank	1.1	2	0.3	0.1	4.5	0.1	10
44	678	Ludeking et al., 2011; Runia et al., 2012	Netherland	Nematodes	Nematodes	Pratylenchus penetrans	Nematodes no.	Bucket	Small scale	Low	light marine clay high in organic matter sand	Clay	Y	10	Medium	2	2	Solid	No	Herbie7010 avg 2,4,8	Protein by-product		Blank	0.9	2	0.2	0.1	5.7	0.1	10
45	679	Ludeking et al., 2011; Runia et al., 2012	Netherland	Nematodes	Nematodes	Pratylenchus penetrans	Nematodes no.	Bucket	Small scale	Low	low in organic matter sand	Sandy	Y	10	Medium	2	2	Solid	No	Herbie7010 avg 2,4,8	Protein by-product		Blank	0.1	2	1.3	0.1	0.1	0.1	10
46	680	Ludeking et al., 2011; Runia et al., 2012	Netherland	Nematodes	Nematodes	Pratylenchus penetrans	Nematodes no.	Bucket	Small scale	Low	low in organic matter sand	Sandy	Y	10	Medium	2	2	Solid	No	Grass	Grass		Blank	15.6	2	1.3	0.1	12.5	0.1	10
47	681	Ludeking et al., 2011; Runia et al., 2012	Netherland	Nematodes	Nematodes	Pratylenchus penetrans	Nematodes no.	Bucket	Small scale	Low	light marine clay high in organic matter sand	Clay	Y	10	Medium	4	4-6	Solid	No	Herbie7010 avg 2,4,9	Protein by-product		Blank	0.1	2	0.1	0.1	0.8	0.1	10
48	682	Ludeking et al., 2011; Runia et al., 2012	Netherland	Nematodes	Nematodes	Pratylenchus penetrans	Nematodes no.	Bucket	Small scale	Low	low in organic matter sand	Sandy	Y	10	Medium	4	4-6	Solid	No	Herbie7010 avg 2,4,9	Protein by-product		Blank	0.1	2	1.2	0.1	0.1	0.1	10
49	683	Ludeking et al., 2011; Runia et al., 2012	Netherland	Nematodes	Nematodes	Pratylenchus penetrans	Nematodes no.	Bucket	Small scale	Low	low in organic matter sand	Sandy	Y	10	Medium	4	4-6	Solid	No	Grass	Grass		Blank	11.2	2	1.2	0.1	9.4	0.1	10
50	684	Ludeking et al., 2011; Runia et al., 2012	Netherland	Nematodes	Nematodes	Pratylenchus penetrans	Nematodes no.	Bucket	Small scale	Low	light marine clay high in organic matter sand	Clay	Y	10	Medium	8	<8	Solid	No	Herbie7010 avg 2,4,10	Protein by-product		Blank	0.9	2	0.3	0.1	3.6	0.1	10
51	685	Ludeking et al., 2011; Runia et al., 2012	Netherland	Nematodes	Nematodes	Pratylenchus penetrans	Nematodes no.	Bucket	Small scale	Low	low in organic matter sand	Sandy	Y	10	Medium	8	<8	Solid	No	Herbie7010 avg 2,4,10	Protein by-product		Blank	0.1	2	1.3	0.1	0.1	0.1	10
52	686	Ludeking et al., 2011; Runia et al., 2012	Netherland	Nematodes	Nematodes	Pratylenchus penetrans	Nematodes no.	Bucket	Small scale	Low	low in organic matter sand	Sandy	Y	10	Medium	8	<8	Solid	No	Grass	Grass		Blank	2.7	2	1.3	0.1	2.2	0.1	10
53	687	Runia et. al., 2014	Netherland	Nematodes	Nematodes	Globodera pallida	Hatch %	Field	Large scale	Medium	dune sandy soils	Sandy	N	20	High	12	<8	Solid	No	Brassica	Brassica spp		Blank	31.2	2	100	0.1	0.3	0.1	10
54	688	Runia et. al., 2012	Netherland	Nematodes	Nematodes	Heterodera spp.	Nematodes no.	Field	Large scale	Medium	dune sandy soils	Sandy	N	20	High	12	<8	Solid	No	Brassica	Brassica spp		Blank	390	2	441	0.1	0.9	0.1	10
55	689	Runia et. al., 2012	Netherland	Nematodes	Nematodes	Globodera pallida	Nematodes no.	containers	Small scale	Medium	Glacial sand	Sandy	Y	8.5	Medium	4	4-6	Solid	No	Herbie	Protein by-product		Blank	0.6	2	1	0.1	0.6	0.1	10
56	690	Runia et. al., 2012	Netherland	Nematodes	Nematodes	Globodera pallida	Nematodes no.	containers	Small scale	Medium	Dune sand	Sandy	Y	8.5	Medium	4	4-6	Solid	No	Herbie	Protein by-product		Blank	0.8	2	1	0.1	0.8	0.1	10
57	691	Runia et. al., 2012	Netherland	Nematodes	Nematodes	Globodera pallida	Nematodes no.	containers	Small scale	Medium	River clay	Clay	Y	8.5	Medium	4	4-6	Solid	No	Herbie	Protein by-product		Blank	0.8	2	1	0.1	0.8	0.1	10
58	692	Runia et. al., 2012	Netherland	Nematodes	Nematodes	Globodera pallida	Nematodes no.	containers	Small scale	Medium	Marine loam	Loam	Y	8.5	Medium	4	4-6	Solid	No	Herbie	Protein by-product		Blank	0.7	2	1	0.1	0.7	0.1	10
59	693	Runia et. al., 2012	Netherland	Nematodes	Nematodes	Globodera pallida	Nematodes no.	containers	Small scale	Medium	Peat soil	Other media	Y	8.5	Medium	4	4-6	Solid	No	Herbie	Protein by-product		Blank	0.4	2	1	0.1	0.4	0.1	10
60	694	Runia et. al., 2012	Netherland	Nematodes	Nematodes	Globodera pallida	Nematodes no.	containers	Small scale	Medium	Artificial soil low organic	Sandy	Y	8.5	Medium	4	4-6	Solid	No	Herbie	Protein by-product		Blank	0.9	2	1	0.1	0.9	0.1	10
61	695	Streminksa et. al., 2014	Netherland	Nematodes	Nematodes	Globodera pallida	Nematodes no.	Bottle	Small scale	Low	Glacial sand	Sandy	Y	10	Medium	0.7	<2	Solid	No	Herbie 7022	Protein by-product		Blank	135.2	4	5	2	26.9	1.3	0.769231
62	696	Streminksa et. al., 2014	Netherland	Nematodes	Nematodes	Globodera pallida	Nematodes no.	Bottle	Small scale	Low	Glacial sand	Sandy	Y	10	Medium	1.4	<2	Solid	No	Herbie 7022	Protein by-product		Blank	13.6	4	5.3	2	2.6	1.3	0.769231
63	697	Streminksa et. al., 2014	Netherland	Nematodes	Nematodes	Globodera pallida	Nematodes no.	Bottle	Small scale	Low	Glacial sand	Sandy	Y	10	Medium	2	2	Solid	No	Herbie 7022	Protein by-product		Blank	14.1	4	5.3	2	2.7	1.3	0.769231
64	698	Streminksa et. al., 2014	Netherland	Nematodes	Nematodes	Globodera pallida	Nematodes no.	Bottle	Small scale	Low	Glacial sand	Sandy	Y	10	Medium	0.7	<2	Solid	Yes	Herbie + anaerobic bacteria	Combination		Blank	131	4	5	2	26.1	1.3	0.769231
65	699	Streminksa et. al., 2014	Netherland	Nematodes	Nematodes	Globodera pallida	Nematodes no.	Bottle	Small scale	Low	Glacial sand	Sandy	Y	10	Medium	1.4	<2	Solid	Yes	Herbie + anaerobic bacteria	Combination		Blank	31.9	4	5.3	2	6	1.3	0.769231
66	700	Streminksa et. al., 2014	Netherland	Nematodes	Nematodes	Globodera pallida	Nematodes no.	Bottle	Small scale	Low	Glacial sand	Sandy	Y	10	Medium	2	2	Solid	Yes	Herbie + anaerobic bacteria	Combination		Blank	58.9	4	5.3	2	11.2	1.3	0.769231
67	701	Streminksa et. al., 2014	Netherland	Nematodes	Nematodes	Globodera pallida	Nematodes no.	Bottle	Small scale	Low	Dune sand	Sandy	Y	10	Medium	0.7	<2	Solid	No	Herbie 7022	Protein by-product		Blank	159.6	4	5.8	2	27.6	1.3	0.769231
68	702	Streminksa et. al., 2014	Netherland	Nematodes	Nematodes	Globodera pallida	Nematodes no.	Bottle	Small scale	Low	Dune sand	Sandy	Y	10	Medium	1.4	<2	Solid	No	Herbie 7022	Protein by-product		Blank	5.4	4	6.5	2	0.8	1.3	0.769231
69	703	Streminksa et. al., 2014	Netherland	Nematodes	Nematodes	Globodera pallida	Nematodes no.	Bottle	Small scale	Low	Dune sand	Sandy	Y	10	Medium	2	2	Solid	No	Herbie 7022	Protein by-product		Blank	3.8	4	7.1	2	0.5	1.3	0.769231
70	704	Streminksa et. al., 2014	Netherland	Nematodes	Nematodes	Globodera pallida	Nematodes no.	Bottle	Small scale	Low	Dune sand	Sandy	Y	10	Medium	0.7	<2	Solid	Yes	Herbie + anaerobic bacteria	Combination		Blank	192.2	4	5.8	2	33.3	1.3	0.769231
71	705	Streminksa et. al., 2014	Netherland	Nematodes	Nematodes	Globodera pallida	Nematodes no.	Bottle	Small scale	Low	Dune sand	Sandy	Y	10	Medium	1.4	<2	Solid	Yes	Herbie + anaerobic bacteria	Combination		Blank	46.1	4	6.5	2	7.1	1.3	0.769231
72	706	Streminksa et. al., 2014	Netherland	Nematodes	Nematodes	Globodera pallida	Nematodes no.	Bottle	Small scale	Low	Dune sand	Sandy	Y	10	Medium	2	2	Solid	Yes	Herbie + anaerobic bacteria	Combination		Blank	5.9	4	7.1	2	0.8	1.3	0.769231
73	707	Valde et. al., 2014	Belgium	Nematodes	Nematodes	Globodera rostochiensis	Hatch %	Field	Large scale	Medium	silty loam	Loam	N	25	High	6	4-6	Solid	No	Yellow mustard	Brassica spp	3.8	3-4	53	4	50	4	1.1	2	0.5
74	708	Valde et. al., 2014	Belgium	Nematodes	Nematodes	Globodera rostochiensis	Hatch %	Field	Large scale	Medium	silty loam	Loam	N	25	High	6	4-6	Solid	No	Yellow mustard	Brassica spp	2.3	2-3	37	4	45.5	4	0.8	2	0.5
75	709	van Overbeek et. al., 2014	Netherland	Nematodes	Nematodes	Globodera pallida	Nematodes no.	Field	Large scale	Low	Loam	Loam	Y	25	High	6	4-6	Solid	No	Freshly clipped grass	Grass	4	3-4	9.7	4	455.1	0.5	0	0.4	2.5
76	710	van Overbeek et. al., 2014	Netherland	Nematodes	Nematodes	Globodera pallida	Nematodes no.	Field	Large scale	Low	Loam	Loam	Y	25	High	6	4-6	Solid	No	Herbie 7025	Protein by-product	1.5	1-2	9.7	4	455.1	0.5	0	0.4	2.5
77	711	van Overbeek et. al., 2014	Netherland	Nematodes	Nematodes	Globodera pallida	Nematodes no.	Field	Large scale	Low	Flooded Loam	Loam	Y	25	High	6	4-6	Solid	No	Herbie 7026	Protein by-product	1.5	1-2	9.7	4	455.1	0.5	0	0.4	2.5
78	712	van Overbeek et. al., 2014	Netherland	Nematodes	Nematodes	Globodera pallida	Nematodes no.	Field	Large scale	Low	Flooded Loam	Loam	Y	25	High	6	4-6	NA	NA	NA	NA		Blank	9.7	4	455.1	0.5	0	0.4	2.5
79	713	van Overbeek et. al., 2014	Netherland	Nematodes	Nematodes	Globodera pallida	Nematodes no.	Field	Large scale	Low	Sand	Sandy	Y	25	High	6	4-6	Solid	No	Freshly clipped grass	Grass	4	3-4	9.7	4	354.3	0.5	0	0.4	2.5
80	714	van Overbeek et. al., 2014	Netherland	Nematodes	Nematodes	Globodera pallida	Nematodes no.	Field	Large scale	Low	Sand	Sandy	Y	25	High	6	4-6	Solid	No	Herbie 7025	Protein by-product	1.5	1-2	9.7	4	354.3	0.5	0	0.4	2.5
81	715	van Overbeek et. al., 2014	Netherland	Nematodes	Nematodes	Globodera pallida	Nematodes no.	Field	Large scale	Low	Flooded Sand	Sandy	Y	25	High	6	4-6	Solid	No	Herbie 7026	Protein by-product	1.5	1-2	9.7	4	354.3	0.5	0	0.4	2.5
82	716	van Overbeek et. al., 2014	Netherland	Nematodes	Nematodes	Globodera pallida	Nematodes no.	Field	Large scale	Low	Flooded Sand	Sandy	Y	25	High	6	4-6	NA	NA	NA	NA		Blank	9.7	4	354.3	0.5	0	0.4	2.5
83	717	van Overbeek et. al., 2014	Netherland	Nematodes	Nematodes	Globodera pallida	Nematodes no.	Field	Large scale	Low	Loam	Loam	Y	25	High	6	4-6	Solid	No	Freshly clipped grass	Grass	4	3-4	9.7	4	796.1	0.7	0	0.6	1.66667
84	718	van Overbeek et. al., 2014	Netherland	Nematodes	Nematodes	Globodera pallida	Nematodes no.	Field	Large scale	Low	Loam	Loam	Y	25	High	6	4-6	Solid	No	Herbie 7025	Protein by-product	1.5	1-2	9.7	4	796.1	0.7	0	0.6	1.66667
85	719	van Overbeek et. al., 2014	Netherland	Nematodes	Nematodes	Globodera pallida	Nematodes no.	Field	Large scale	Low	Flooded Loam	Loam	Y	25	High	6	4-6	NA	NA	NA	NA		Blank	9.7	4	796.1	0.7	0	0.6	1.66667
86	720	van Overbeek et. al., 2014	Netherland	Nematodes	Nematodes	Globodera pallida	Nematodes no.	Field	Large scale	Low	Sand	Sandy	Y	25	High	6	4-6	Solid	No	Freshly clipped grass	Grass	4	3-4	9.7	4	971.2	0.7	0	0.6	1.66667
87	721	van Overbeek et. al., 2014	Netherland	Nematodes	Nematodes	Globodera pallida	Nematodes no.	Field	Large scale	Low	Sand	Sandy	Y	25	High	6	4-6	Solid	No	Herbie 7025	Protein by-product	1.5	1-2	9.7	4	971.2	0.7	0	0.6	1.66667
88	722	van Overbeek et. al., 2014	Netherland	Nematodes	Nematodes	Globodera pallida	Nematodes no.	Field	Large scale	Low	Flooded Sand	Sandy	Y	25	High	6	4-6	NA	NA	NA	NA		Blank	48	4	971.1	0.7	0.1	0.6	1.66667
89	723	Katase et. al., 2009	Japan	Nematodes	Nematodes	Meloidogyne incognita	Nematodes no.	Plot	Large scale	Medium	Andosol	Volcanic	Y	10	Medium	6	4-6	Solid	No	Wheat bran	Ag-by-product	0	<1	1.4	4	47	0.5	0	0.4	2.5
90	724	Katase et. al., 2009	Japan	Nematodes	Nematodes	Meloidogyne incognita	Nematodes no.	Plot	Large scale	Medium	Andosol	Volcanic	Y	30	High	6	4-6	Solid	No	Wheat bran	Ag-by-product	0	<1	5.7	4	32.5	0.5	0.2	0.4	2.5
91	725	Korthals et. al., 2014	Netherland	Nematodes	Nematodes	Pratylenchus penetrans	Nematodes no.	Field	Large scale	Low	Sandy	Sandy	N	20	High	13	<8	Solid	No	Rye grass spp	Grass	4.5	4-5	228	4	280	4	0.8	2	0.5

## Sheet: Weed
Table 4. Details on the 66 studies used in the meta-analysis. This includes all moderators : weeds, environmental condition and amendments used for categorical analyses, the control and experimental means, sample sizes (n) and response ratio (RR) with corresponding non-parametric variances. NI: Not included, NA: Not Applicable
S. no.	Study	Publication	Location	Subgroup within study	Genus	Species	Common name	Types of weed	Measure of efficacy	Study Environment	Study type	Soil Temperature	Soil class	Soil type	Cover treatment	Cover control	Depth Moderator	Depth buried	ASD_duration -Weeks	ASD_duration (days)	ASD incubation	Amendmet Form	Mixed amendments	Amendments specific	Amendments	Amendment rate	Rate per m2	Mean Treatment	n Treatment	Mean Control	n Control adjusted	RR	Weight	Non parametric variances
1	726	Butler et. al., 2012b	USA (Florida)	Yellow Nutsedge	Cyperus	esculentus	Yellow Nutsedge	Monocot	Weed germination %	Pot	Small scale	Medium	Sandy	Sandy	Y	Y	10	Medium	3	21	3	Liquid	No	Molasses	Ag-by-product	>1	1.46	30.33	6	75.43	0.38	0.4	0.35	2.85714
2	727	Butler et. al., 2012b	USA (Florida)	Yellow Nutsedge	Cyperus	esculentus	Yellow Nutsedge	Monocot	Weed germination %	Pot	Small scale	Medium	Sandy	Sandy	Y	Y	10	Medium	3	21	3	Solid	No	Pearl millet	Grass	0.5-1	0.54	50.28	6	75.43	0.43	0.67	0.4	2.5
3	728	Butler et. al., 2012b	USA (Florida)	Yellow Nutsedge	Cyperus	esculentus	Yellow Nutsedge	Monocot	Weed germination %	Pot	Small scale	Medium	Sandy	Sandy	Y	Y	10	Medium	3	21	3	Solid	No	Pearl millet	Grass	0.5-1	0.58	59.89	6	75.43	0.43	0.79	0.4	2.5
4	729	Butler et. al., 2012b	USA (Florida)	Yellow Nutsedge	Cyperus	esculentus	Yellow Nutsedge	Monocot	Weed germination %	Pot	Small scale	Medium	Sandy	Sandy	Y	Y	10	Medium	3	21	3	Solid	No	Sunn hemp	Legume spp	<0.5	0.21	51.31	6	75.43	0.43	0.68	0.4	2.5
5	730	Butler et. al., 2012b	USA (Florida)	Yellow Nutsedge	Cyperus	esculentus	Yellow Nutsedge	Monocot	Weed germination %	Pot	Small scale	Medium	Sandy	Sandy	Y	Y	10	Medium	3	21	3	Solid	No	Cowpea	Legume spp	<0.5	0.31	48.48	6	75.43	0.43	0.64	0.4	2.5
6	731	Butler et. al., 2012b	USA (Florida)	Yellow Nutsedge	Cyperus	esculentus	Yellow Nutsedge	Monocot	Weed germination %	Pot	Small scale	Medium	Sandy	Sandy	Y	Y	10	Medium	3	21	3	Solid	Yes	Cowpea + pearl millet	Combination	<0.5	0.34	50.46	6	75.43	0.43	0.67	0.4	2.5
7	732	Butler et. al., 2012b	USA (Florida)	Yellow Nutsedge	Cyperus	esculentus	Yellow Nutsedge	Monocot	Weed germination %	Pot	Small scale	Medium	Sandy	Sandy	Y	Y	10	Medium	3	21	3	Solid	Yes	Cowpea + sorghum sudan	Combination	<0.5	0.45	55.89	6	75.43	0.43	0.74	0.4	2.5
8	733	Muramoto et. al., 2008	USA (California)	Other	Poa	annua	Bluegrass	Monocot	Weed germination %	PVC pot	Small scale	Medium	sandy clay loam	Sandy	Y	N	15	Medium	3	21	3	Solid	No	Wheat bran	Ag-by-product	0.5-1	0.90718	36	2	57	1	0.63	0.67	1.49254
9	734	Muramoto et. al., 2008	USA (California)	Other	Portulaca	olerace	Purslane	Dicot	Weed germination %	PVC pot	Small scale	Medium	sandy clay loam	Sandy	Y	N	15	Medium	3	21	3	Solid	No	Wheat bran	Ag-by-product	0.5-1	0.90718	69	2	53	1	1.3	0.67	1.49254
10	735	Muramoto et. al., 2008	USA (Florida)	Yellow Nutsedge	Cyperus	esculentus	Yellow Nutsedge	Monocot	Weed germination %	PVC pot	Small scale	High	sandy	Sandy	Y	N	2	Low	3	21	3	Solid	No	Wheat bran	Ag-by-product	0.5-1	0.90718	0.1	4	66.1	0.44	0	0.4	2.5
11	736	Muramoto et. al., 2008	USA (Florida)	Yellow Nutsedge	Cyperus	esculentus	Yellow Nutsedge	Monocot	Weed germination %	PVC pot	Small scale	High	sandy	Sandy	Y	N	2	Low	3	21	3	Liquid	No	Molasses	Ag-by-product	0.5-1	0.90718	0.1	4	66.1	0.44	0	0.4	2.5
12	737	Muramoto et. al., 2008	USA (Florida)	Yellow Nutsedge	Cyperus	esculentus	Yellow Nutsedge	Monocot	Weed germination %	PVC pot	Small scale	High	sandy	Sandy	Y	N	2	Low	3	21	3	Liquid	No	Molasses	Ag-by-product	>1	1.81436	0.1	4	66.1	0.44	0	0.4	2.5
13	738	Muramoto et. al., 2008	USA (Florida)	Yellow Nutsedge	Cyperus	esculentus	Yellow Nutsedge	Monocot	Weed germination %	PVC pot	Small scale	High	sandy	Sandy	Y	N	2	Low	3	21	3	Liquid	No	Ethanol	Ethanol	Blank		0.1	4	66.1	0.44	0	0.4	2.5
14	739	Muramoto et. al., 2008	USA (Florida)	Yellow Nutsedge	Cyperus	esculentus	Yellow Nutsedge	Monocot	Weed germination %	PVC pot	Small scale	High	sandy	Sandy	Y	N	2	Low	3	21	3	Solid	No	Broiler	Manure	>1	1.81436	0.1	4	66.1	0.44	0	0.4	2.5
15	740	Muramoto et. al., 2008	USA (Florida)	Yellow Nutsedge	Cyperus	esculentus	Yellow Nutsedge	Monocot	Weed germination %	PVC pot	Small scale	High	sandy	Sandy	Y	N	2	Low	3	21	3	Solid	Yes	Broiler + molasses	Combination	>1	3.62872	0.1	4	66.1	0.44	0	0.4	2.5
16	741	Muramoto et. al., 2008	USA (Florida)	Yellow Nutsedge	Cyperus	esculentus	Yellow Nutsedge	Monocot	Weed germination %	PVC pot	Small scale	High	sandy	Sandy	Y	N	2	Low	3	21	3	Solid	Yes	Broiler + molasses	Combination	>1	2.72154	0.1	4	66.1	0.44	0	0.4	2.5
17	742	Muramoto et. al., 2008	USA (Florida)	Yellow Nutsedge	Cyperus	esculentus	Yellow Nutsedge	Monocot	Weed germination %	PVC pot	Small scale	High	sandy	Sandy	Y	N	2	Low	3	21	3	Solid	Yes	Broiler + ethanol	Combination	>1	1.81436	0.1	4	66.1	0.44	0	0.4	2.5
18	743	Muramoto et. al., 2008	USA (Florida)	Yellow Nutsedge	Cyperus	esculentus	Yellow Nutsedge	Monocot	Weed germination %	PVC pot	Small scale	High	sandy	Sandy	Y	N	2	Low	3	21	3	Solid	Yes	Broiler litter 20 tons/ha + molasses 20 tons/ha + 1% ethanol 100 mm	Combination	>1	3.62872	0.1	4	66.1	0.44	0	0.4	2.5
19	744	Muramoto et. al., 2008	USA (Florida)	Yellow Nutsedge	Cyperus	esculentus	Yellow Nutsedge	Monocot	Weed germination %	PVC pot	Small scale	High	sandy	Sandy	Y	N	15	Medium	3	21	3	Solid	No	Wheat bran	Ag-by-product	0.5-1	0.90718	0.1	4	0.2	0.44	0.5	0.4	2.5
20	745	Muramoto et. al., 2008	USA (Florida)	Yellow Nutsedge	Cyperus	esculentus	Yellow Nutsedge	Monocot	Weed germination %	PVC pot	Small scale	High	sandy	Sandy	Y	N	15	Medium	3	21	3	Solid	No	Molasses	Ag-by-product	0.5-1	0.90718	0.1	4	0.2	0.44	0.5	0.4	2.5
21	746	Muramoto et. al., 2008	USA (Florida)	Yellow Nutsedge	Cyperus	esculentus	Yellow Nutsedge	Monocot	Weed germination %	PVC pot	Small scale	High	sandy	Sandy	Y	N	15	Medium	3	21	3	Solid	No	Molasses	Ag-by-product	>1	1.81436	0.1	4	0.2	0.44	0.5	0.4	2.5
22	747	Muramoto et. al., 2008	USA (Florida)	Yellow Nutsedge	Cyperus	esculentus	Yellow Nutsedge	Monocot	Weed germination %	PVC pot	Small scale	High	sandy	Sandy	Y	N	15	Medium	3	21	3	Liquid	No	Ethanol	Ethanol	Blank		0.1	4	0.2	0.44	0.5	0.4	2.5
23	748	Muramoto et. al., 2008	USA (Florida)	Yellow Nutsedge	Cyperus	esculentus	Yellow Nutsedge	Monocot	Weed germination %	PVC pot	Small scale	High	sandy	Sandy	Y	N	15	Medium	3	21	3	Solid	No	Broiler	Manure	>1	1.81436	0.1	4	0.2	0.44	0.5	0.4	2.5
24	749	Muramoto et. al., 2008	USA (Florida)	Yellow Nutsedge	Cyperus	esculentus	Yellow Nutsedge	Monocot	Weed germination %	PVC pot	Small scale	High	sandy	Sandy	Y	N	15	Medium	3	21	3	Solid	Yes	Broiler + molasses	Combination	>1	3.62872	0.1	4	0.2	0.44	0.5	0.4	2.5
25	750	Muramoto et. al., 2008	USA (Florida)	Yellow Nutsedge	Cyperus	esculentus	Yellow Nutsedge	Monocot	Weed germination %	PVC pot	Small scale	High	sandy	Sandy	Y	N	15	Medium	3	21	3	Solid	Yes	Broiler + molasses	Combination	>1	2.72154	0.1	4	0.2	0.44	0.5	0.4	2.5
26	751	Muramoto et. al., 2008	USA (Florida)	Yellow Nutsedge	Cyperus	esculentus	Yellow Nutsedge	Monocot	Weed germination %	PVC pot	Small scale	High	sandy	Sandy	Y	N	15	Medium	3	21	3	Solid	Yes	Broiler + ethanol	Combination	>1	1.81436	0.1	4	0.2	0.44	0.5	0.4	2.5
27	752	Muramoto et. al., 2008	USA (Florida)	Yellow Nutsedge	Cyperus	esculentus	Yellow Nutsedge	Monocot	Weed germination %	PVC pot	Small scale	High	sandy	Sandy	Y	N	15	Medium	3	21	3	Solid	Yes	Broiler litter 20 tons/ha + molasses 20 tons/ha + 1% ethanol 100 mm	Combination	>1	3.62872	0.1	4	0.2	0.44	0.5	0.4	2.5
28	753	Zeeland and Weide, 2006	Netherland	Other	Echinochloa	crus-galli	Hanepoot	Dicot	Weed Count	Field	Large scale	Medium	Loamy sand	Sandy	Y	N	NA	NA	13	91	>10	Solid	No	Grass	Grass	0.5-1	0.5	10	6	133	3	0.08	2	0.5
29	754	Zeeland and Weide, 2006	Netherland	Chenopodium album	Chenopodium album	album	Lamb's Quarters	Dicot	Weed Count	Field	Large scale	Medium	Loamy sand	Sandy	Y	N	NA	NA	13	91	>10	Solid	No	Grass	Grass	0.5-1	0.5	27	6	417	3	0.06	2	0.5
30	755	Zeeland and Weide, 2006	Netherland	Other	Other	Other	Wall	Dicot	Weed Count	Field	Large scale	Medium	Loamy sand	Sandy	Y	N	NA	NA	13	91	>10	Solid	No	Grass	Grass	0.5-1	0.5	3.3	6	3.3	3	1	2	0.5
31	756	Zeeland and Weide, 2006	Netherland	Other	Other	Other	Peach herb	Dicot	Weed Count	Field	Large scale	Medium	Loamy sand	Sandy	Y	N	NA	NA	13	91	>10	Solid	No	Grass	Grass	0.5-1	0.5	43	6	567	3	0.08	2	0.5
32	757	Zeeland and Weide, 2006	Netherland	Other	Reynoutria	japonica	Knotweeds	Dicot	Weed Count	Field	Large scale	Medium	Loamy sand	Sandy	Y	N	NA	NA	13	91	>10	Solid	No	Grass	Grass	0.5-1	0.5	3	6	7	3	0.43	2	0.5
33	758	Zeeland and Weide, 2006	Netherland	Other	Solanum	nigrum	Black night shade	Dicot	Weed Count	Field	Large scale	Medium	Loamy sand	Sandy	Y	N	NA	NA	13	91	>10	Solid	No	Grass	Grass	0.5-1	0.5	13.3	6	26.7	3	0.5	2	0.5
34	759	Zeeland and Weide, 2006	Netherland	Other	Echinochloa	crus-galli	Hanepoot	Dicot	Weed Count	Field	Large scale	Medium	Loamy sand	Sandy	Y	N	NA	NA	13	91	>10	Solid	Yes	Grass + C middle (other organic material)	Combination	0.5-1	0.5	10	6	133	3	0.08	2	0.5
35	760	Zeeland and Weide, 2006	Netherland	Chenopodium album	Chenopodium album	album	Lamb's Quarters	Dicot	Weed Count	Field	Large scale	Medium	Loamy sand	Sandy	Y	N	NA	NA	13	91	>10	Solid	Yes	Grass + C middle (other organic material)	Combination	0.5-1	0.5	30	6	417	3	0.07	2	0.5
36	761	Zeeland and Weide, 2006	Netherland	Other	Other	Other	Wall	Dicot	Weed Count	Field	Large scale	Medium	Loamy sand	Sandy	Y	N	NA	NA	13	91	>10	Solid	Yes	Grass + C middle (other organic material)	Combination	0.5-1	0.5	10	6	3.3	3	3.03	2	0.5
37	762	Zeeland and Weide, 2006	Netherland	Other	Other	Other	Peach herb	Dicot	Weed Count	Field	Large scale	Medium	Loamy sand	Sandy	Y	N	NA	NA	13	91	>10	Solid	Yes	Grass + C middle (other organic material)	Combination	0.5-1	0.5	17	6	567	3	0.03	2	0.5
38	763	Zeeland and Weide, 2006	Netherland	Other	Reynoutria	japonica	KnotWeeds	Dicot	Weed Count	Field	Large scale	Medium	Loamy sand	Sandy	Y	N	NA	NA	13	91	>10	Solid	Yes	Grass + C middle (other organic material)	Combination	0.5-1	0.5	0.1	6	7.2	3	0.01	2	0.5
39	764	Zeeland and Weide, 2006	Netherland	Other	Solanum	nigrum	Black night shade	Dicot	Weed Count	Field	Large scale	Medium	Loamy sand	Sandy	Y	N	NA	NA	13	91	>10	Solid	Yes	Grass + C middle (other organic material)	Combination	0.5-1	0.5	30	6	26.7	3	1.12	2	0.5
40	765	Zeeland and Weide, 2006	Netherland	Chenopodium album	Chenopodium album	album	Lamb's Quarters	Dicot	Weed Count	Field	Large scale	Medium	Loamy sand	Sandy	Y	N	NA	NA	14	98	>10	Solid	No	C media (other organic material)	Other C source	0.5-1	0.8	23.3	6	40.8	1.5	0.57	1.2	0.833333
41	766	Zeeland and Weide, 2006	Netherland	Chenopodium album	Chenopodium album	album	Lamb's Quarters	Dicot	Weed Count	Field	Large scale	Medium	Loamy sand	Sandy	Y	N	NA	NA	14	98	>10	Solid	No	C media (other organic material)	Other C source	0.5-1	0.8	11.6	6	23.3	1.5	0.5	1.2	0.833333
42	767	Zeeland and Weide, 2006	Netherland	Chenopodium album	Chenopodium album	album	Lamb's Quarters	Dicot	Weed Count	Field	Large scale	Medium	Loamy sand	Sandy	Y	N	NA	NA	15	105	>10	Solid	No	C media (other organic material)	Other C source	<0.5	0.2	4.5	6	40.8	1.5	0.11	1.2	0.833333
43	768	Zeeland and Weide, 2006	Netherland	Chenopodium album	Chenopodium album	album	Lamb's Quarters	Dicot	Weed Count	Field	Large scale	Medium	Loamy sand	Sandy	Y	N	NA	NA	15	105	>10	Solid	No	C media (other organic material)	Other C source	<0.5	0.2	18.2	6	23.3	1.5	0.78	1.2	0.833333
44	769	Zeeland and Weide, 2006	Netherland	Chenopodium album	Chenopodium album	album	Lamb's Quarters	Dicot	Weed Count	Field	Large scale	Medium	Loamy sand	Sandy	Y	N	NA	NA	16	112	>10	Solid	No	C media (other organic material)	Other C source	<0.5	0.2	0.95	6	40.8	1.5	0.02	1.2	0.833333
45	770	Zeeland and Weide, 2006	Netherland	Chenopodium album	Chenopodium album	album	Lamb's Quarters	Dicot	Weed Count	Field	Large scale	Medium	Loamy sand	Sandy	Y	N	NA	NA	16	112	>10	Solid	No	C media (other organic material)	Other C source	<0.5	0.2	14.2	6	23.3	1.5	0.61	1.2	0.833333
46	771	Zeeland and Weide, 2006	Netherland	Chenopodium album	Chenopodium album	album	Lamb's Quarters	Dicot	Weed Count	Field	Large scale	Medium	Loamy sand	Sandy	Y	N	NA	NA	17	119	>10	Solid	No	C media (other organic material)	Other C source	<0.5	0.05	2.22	6	40.8	1.5	0.05	1.2	0.833333
47	772	Zeeland and Weide, 2006	Netherland	Chenopodium album	Chenopodium album	album	Lamb's Quarters	Dicot	Weed Count	Field	Large scale	Medium	Loamy sand	Sandy	Y	N	NA	NA	17	119	>10	Solid	No	C media (other organic material)	Other C source	<0.5	0.05	17.3	6	23.3	1.5	0.74	1.2	0.833333
48	773	Fennimore et. al., 2013	USA (California)	Other	Other	Other	Total Weeds	Dicot	Weed Count	Field	Large scale	Medium	Sandyloam	Sandy	Y	Y	NA	NA	NI	NA	Blank	Solid	No	Rice bran	Ag-by-product	0.5-1	0.9	1.22	4	22.35	4	0.05	2	0.5
49	774	McCarty, 2012	USA (Tenneesee)	Yellow Nutsedge	Other	Other	Yellow Nutsedge	Monocot	Weed germination %	Pot	Small scale	Medium	SandyClay loam	Sandy	Y	Y	10	Medium	3	21	3	Solid	No	Molasses	Ag-by-product	0.5-1	0.62	65	4	10	0.8	6.5	0.67	1.49254
50	775	McCarty, 2012	USA (Tenneesee)	Yellow Nutsedge	Cyperus	esculentus	Yellow Nutsedge	Monocot	Weed germination %	Pot	Small scale	Medium	SandyClay loam	Sandy	Y	Y	10	Medium	3	21	3	Solid	Yes	Mustard/Arugula + molasses	Combination	0.5-1	0.73	40	4	10	0.8	4	0.67	1.49254
51	776	McCarty, 2012	USA (Tenneesee)	Yellow Nutsedge	Cyperus	esculentus	Yellow Nutsedge	Monocot	Weed germination %	Pot	Small scale	Medium	SandyClay loam	Sandy	Y	Y	10	Medium	3	21	3	Solid	No	Mustard/Arugula	Brassica spp	0.5-1	0.76	70	4	10	0.8	7	0.67	1.49254
52	777	McCarty, 2012	USA (Tenneesee)	Yellow Nutsedge	Cyperus	esculentus	Yellow Nutsedge	Monocot	Weed germination %	Pot	Small scale	Medium	SandyClay loam	Sandy	Y	Y	10	Medium	3	21	3	Solid	Yes	Cereal rye + Molasses	Combination	0.5-1	0.68	60	4	10	0.8	6	0.67	1.49254
53	778	McCarty, 2012	USA (Tenneesee)	Yellow Nutsedge	Cyperus	esculentus	Yellow Nutsedge	Monocot	Weed germination %	Pot	Small scale	Medium	SandyClay loam	Sandy	Y	Y	10	Medium	3	21	3	Solid	No	Cereal rye	Grass	0.5-1	0.69	60	4	10	0.8	6	0.67	1.49254
54	779	McCarty, 2012	USA (Tenneesee)	Yellow Nutsedge	Cyperus	esculentus	Yellow Nutsedge	Monocot	Weed germination %	Pot	Small scale	Medium	SandyClay loam	Sandy	Y	Y	10	Medium	3	21	3	Solid	No	Crimson clover	Legume spp	<0.5	0.46	65	4	10	0.8	6.5	0.67	1.49254
55	780	McCarty, 2012	USA (Tenneesee)	Yellow Nutsedge	Cyperus	esculentus	Yellow Nutsedge	Monocot	Weed germination %	Pot	Small scale	Medium	SandyClay loam	Sandy	Y	Y	10	Medium	3	21	3	Solid	No	Hairy vetch	Legume spp	0.5-1	0.56	40	4	10	0.8	4	0.67	1.49254
56	781	McCarty, 2012	USA (Tenneesee)	Yellow Nutsedge	Cyperus	esculentus	Yellow Nutsedge	Monocot	Weed germination %	Pot	Small scale	Medium	SandyClay loam	Sandy	Y	Y	10	Medium	3	21	3	Solid	No	Wheat	Grass	0.5-1	0.57	55	4	10	0.8	5.5	0.67	1.49254
57	782	McCarty, 2012	USA (Tenneesee)	Yellow Nutsedge	Cyperus	esculentus	Yellow Nutsedge	Monocot	Weed germination %	Pot	Small scale	Medium	SandyClay loam	Sandy	Y	Y	10	Medium	3	21	3	Solid	No	Molasses	Ag-by-product	0.5-1	0.62	30	4	30	0.8	1	0.67	1.49254
58	783	McCarty, 2012	USA (Tenneesee)	Yellow Nutsedge	Cyperus	esculentus	Yellow Nutsedge	Monocot	Weed germination %	Pot	Small scale	Medium	SandyClay loam	Sandy	Y	Y	10	Medium	3	21	3	Solid	Yes	Mustard/Arugula + molasses	Combination	0.5-1	0.67	50	4	30	0.8	1.67	0.67	1.49254
59	784	McCarty, 2012	USA (Tenneesee)	Yellow Nutsedge	Cyperus	esculentus	Yellow Nutsedge	Monocot	Weed germination %	Pot	Small scale	Medium	SandyClay loam	Sandy	Y	Y	10	Medium	3	21	3	Solid	No	Mustard/Arugula	Brassica spp	0.5-1	0.78	65	4	30	0.8	2.17	0.67	1.49254
60	785	McCarty, 2012	USA (Tenneesee)	Yellow Nutsedge	Cyperus	esculentus	Yellow Nutsedge	Monocot	Weed germination %	Pot	Small scale	Medium	SandyClay loam	Sandy	Y	Y	10	Medium	3	21	3	Solid	Yes	Cereal rye + Molasses	Combination	0.5-1	0.63	55	4	30	0.8	1.83	0.67	1.49254
61	786	McCarty, 2012	USA (Tenneesee)	Yellow Nutsedge	Cyperus	esculentus	Yellow Nutsedge	Monocot	Weed germination %	Pot	Small scale	Medium	SandyClay loam	Sandy	Y	Y	10	Medium	3	21	3	Solid	No	Cereal rye	Grass	<0.5	0.44	35	4	30	0.8	1.17	0.67	1.49254
62	787	McCarty, 2012	USA (Tenneesee)	Yellow Nutsedge	Cyperus	esculentus	Yellow Nutsedge	Monocot	Weed germination %	Pot	Small scale	Medium	SandyClay loam	Sandy	Y	Y	10	Medium	3	21	3	Solid	No	Crimson clover	Legume spp	0.5-1	0.69	65	4	30	0.8	2.17	0.67	1.49254
63	788	McCarty, 2012	USA (Tenneesee)	Yellow Nutsedge	Cyperus	esculentus	Yellow Nutsedge	Monocot	Weed germination %	Pot	Small scale	Medium	SandyClay loam	Sandy	Y	Y	10	Medium	3	21	3	Solid	No	Hairy vetch	Legume spp	>1	1.31	70	4	30	0.8	2.33	0.67	1.49254
64	789	McCarty, 2012	USA (Tenneesee)	Yellow Nutsedge	Cyperus	esculentus	Yellow Nutsedge	Monocot	Weed germination %	Pot	Small scale	Medium	SandyClay loam	Sandy	Y	Y	10	Medium	3	21	3	Solid	No	Wheat	Grass	0.5-1	0.5	55	4	30	0.8	1.83	0.67	1.49254
65	790	McCarty, 2012	USA (Tenneesee)	PigWeeds	Amaranthus	retroflexus	PigWeeds	Dicot	Weed germination %	Pot	Small scale	Medium	SandyClay loam	Sandy	Y	Y	10	Medium	3	21	3	Solid	No	Molasses	Ag-by-product	0.5-1	0.62	0.1	4	0.11	0.8	0.91	0.67	1.49254
66	791	McCarty, 2012	USA (Tenneesee)	PigWeeds	Amaranthus	retroflexus	PigWeeds	Dicot	Weed germination %	Pot	Small scale	Medium	SandyClay loam	Sandy	Y	Y	10	Medium	3	21	3	Solid	Yes	Mustard/Arugula + molasses	Combination	0.5-1	0.73	2	4	0.08	0.8	25	0.67	1.49254
67	792	McCarty, 2012	USA (Tenneesee)	PigWeeds	Amaranthus	retroflexus	PigWeeds	Dicot	Weed germination %	Pot	Small scale	Medium	SandyClay loam	Sandy	Y	Y	10	Medium	3	21	3	Solid	No	Mustard/Arugula	Brassica spp	0.5-1	0.76	3	4	0.08	0.8	37.5	0.67	1.49254
68	793	McCarty, 2012	USA (Tenneesee)	PigWeeds	Amaranthus	retroflexus	PigWeeds	Dicot	Weed germination %	Pot	Small scale	Medium	SandyClay loam	Sandy	Y	Y	10	Medium	3	21	3	Solid	Yes	Cereal rye + Molasses	Combination	0.5-1	0.68	2	4	0.08	0.8	25	0.67	1.49254
69	794	McCarty, 2012	USA (Tenneesee)	PigWeeds	Amaranthus	retroflexus	PigWeeds	Dicot	Weed germination %	Pot	Small scale	Medium	SandyClay loam	Sandy	Y	Y	10	Medium	3	21	3	Solid	No	Cereal rye	Grass	0.5-1	0.69	8	4	0.08	0.8	100	0.67	1.49254
70	795	McCarty, 2012	USA (Tenneesee)	PigWeeds	Amaranthus	retroflexus	PigWeeds	Dicot	Weed germination %	Pot	Small scale	Medium	SandyClay loam	Sandy	Y	Y	10	Medium	3	21	3	Solid	No	Crimson clover	Legume spp	<0.5	0.46	0.1	4	0.11	0.8	0.91	0.67	1.49254
71	796	McCarty, 2012	USA (Tenneesee)	PigWeeds	Amaranthus	retroflexus	PigWeeds	Dicot	Weed germination %	Pot	Small scale	Medium	SandyClay loam	Sandy	Y	Y	10	Medium	3	21	3	Solid	No	Hairy vetch	Legume spp	0.5-1	0.56	6	4	0.08	0.8	75	0.67	1.49254
72	797	McCarty, 2012	USA (Tenneesee)	PigWeeds	Amaranthus	retroflexus	PigWeeds	Dicot	Weed germination %	Pot	Small scale	Medium	SandyClay loam	Sandy	Y	Y	10	Medium	3	21	3	Solid	No	Wheat	Grass	0.5-1	0.57	0.1	4	0.11	0.8	0.91	0.67	1.49254
73	798	McCarty, 2012	USA (Tenneesee)	Crabgrass	Digitaria	sanguinalis	Crabgrass	Monocot	Weed germination %	Pot	Small scale	Medium	SandyClay loam	Sandy	Y	Y	10	Medium	3	21	3	Solid	No	Molasses	Ag-by-product	0.5-1	0.62	6	4	8	0.8	0.75	0.67	1.49254
74	799	McCarty, 2012	USA (Tenneesee)	Crabgrass	Digitaria	sanguinalis	Crabgrass	Monocot	Weed germination %	Pot	Small scale	Medium	SandyClay loam	Sandy	Y	Y	10	Medium	3	21	3	Solid	Yes	Mustard/Arugula + molasses	Combination	0.5-1	0.67	6	4	8	0.8	0.75	0.67	1.49254
75	800	McCarty, 2012	USA (Tenneesee)	Crabgrass	Digitaria	sanguinalis	Crabgrass	Monocot	Weed germination %	Pot	Small scale	Medium	SandyClay loam	Sandy	Y	Y	10	Medium	3	21	3	Solid	No	Mustard/Arugula	Brassica spp	0.5-1	0.78	2	4	8	0.8	0.25	0.67	1.49254
76	801	McCarty, 2012	USA (Tenneesee)	Crabgrass	Digitaria	sanguinalis	Crabgrass	Monocot	Weed germination %	Pot	Small scale	Medium	SandyClay loam	Sandy	Y	Y	10	Medium	3	21	3	Solid	Yes	Cereal rye + Molasses	Combination	0.5-1	0.63	4	4	8	0.8	0.5	0.67	1.49254
77	802	McCarty, 2012	USA (Tenneesee)	Crabgrass	Digitaria	sanguinalis	Crabgrass	Monocot	Weed germination %	Pot	Small scale	Medium	SandyClay loam	Sandy	Y	Y	10	Medium	3	21	3	Solid	No	Cereal rye	Grass	<0.5	0.44	7	4	8	0.8	0.88	0.67	1.49254
78	803	McCarty, 2012	USA (Tenneesee)	Crabgrass	Digitaria	sanguinalis	Crabgrass	Monocot	Weed germination %	Pot	Small scale	Medium	SandyClay loam	Sandy	Y	Y	10	Medium	3	21	3	Solid	No	Crimson clover	Legume spp	0.5-1	0.69	8	4	8	0.8	1	0.67	1.49254
79	804	McCarty, 2012	USA (Tenneesee)	Crabgrass	Digitaria	sanguinalis	Crabgrass	Monocot	Weed germination %	Pot	Small scale	Medium	SandyClay loam	Sandy	Y	Y	10	Medium	3	21	3	Solid	No	Hairy vetch	Legume spp	>1	1.31	6	4	8	0.8	0.75	0.67	1.49254
80	805	McCarty, 2012	USA (Tenneesee)	Crabgrass	Digitaria	sanguinalis	Crabgrass	Monocot	Weed germination %	Pot	Small scale	Medium	SandyClay loam	Sandy	Y	Y	10	Medium	3	21	3	Solid	No	Wheat	Grass	0.5-1	0.5	8	4	8	0.8	1	0.67	1.49254
81	806	McCarty, 2012	USA (Tenneesee)	PigWeeds	Amaranthus	retroflexus	PigWeeds	Dicot	Weed germination %	Pot	Small scale	Medium	SandyClay loam	Sandy	Y	Y	10	Medium	3	21	3	Solid	No	Molasses	Ag-by-product	0.5-1	0.62	16	4	12	0.8	1.33	0.67	1.49254
82	807	McCarty, 2012	USA (Tenneesee)	PigWeeds	Amaranthus	retroflexus	PigWeeds	Dicot	Weed germination %	Pot	Small scale	Medium	SandyClay loam	Sandy	Y	Y	10	Medium	3	21	3	Solid	Yes	Mustard/Arugula + molasses	Combination	0.5-1	0.73	19	4	12	0.8	1.58	0.67	1.49254
83	808	McCarty, 2012	USA (Tenneesee)	PigWeeds	Amaranthus	retroflexus	PigWeeds	Dicot	Weed germination %	Pot	Small scale	Medium	SandyClay loam	Sandy	Y	Y	10	Medium	3	21	3	Solid	No	Mustard/Arugula	Brassica spp	0.5-1	0.76	10	4	12	0.8	0.83	0.67	1.49254
84	809	McCarty, 2012	USA (Tenneesee)	PigWeeds	Amaranthus	retroflexus	PigWeeds	Dicot	Weed germination %	Pot	Small scale	Medium	SandyClay loam	Sandy	Y	Y	10	Medium	3	21	3	Solid	Yes	Cereal rye + Molasses	Combination	0.5-1	0.68	7	4	12	0.8	0.58	0.67	1.49254
85	810	McCarty, 2012	USA (Tenneesee)	PigWeeds	Amaranthus	retroflexus	PigWeeds	Dicot	Weed germination %	Pot	Small scale	Medium	SandyClay loam	Sandy	Y	Y	10	Medium	3	21	3	Solid	No	Cereal rye	Grass	0.5-1	0.69	12	4	12	0.8	1	0.67	1.49254
86	811	McCarty, 2012	USA (Tenneesee)	PigWeeds	Amaranthus	retroflexus	PigWeeds	Dicot	Weed germination %	Pot	Small scale	Medium	SandyClay loam	Sandy	Y	Y	10	Medium	3	21	3	Solid	No	Crimson clover	Legume spp	<0.5	0.46	12	4	12	0.8	1	0.67	1.49254
87	812	McCarty, 2012	USA (Tenneesee)	PigWeeds	Amaranthus	retroflexus	PigWeeds	Dicot	Weed germination %	Pot	Small scale	Medium	SandyClay loam	Sandy	Y	Y	10	Medium	3	21	3	Solid	No	Hairy vetch	Legume spp	0.5-1	0.56	7	4	12	0.8	0.58	0.67	1.49254
88	813	McCarty, 2012	USA (Tenneesee)	PigWeeds	Amaranthus	retroflexus	PigWeeds	Dicot	Weed germination %	Pot	Small scale	Medium	SandyClay loam	Sandy	Y	Y	10	Medium	3	21	3	Solid	No	Wheat	Grass	0.5-1	0.57	18	4	12	0.8	1.5	0.67	1.49254
																																		#DIV/0!
																																		#DIV/0!
																																		#DIV/0!
																																		#DIV/0!
																																		#DIV/0!
																																		#DIV/0!
																																		#DIV/0!
																																		#DIV/0!
																																		#DIV/0!
																																		#DIV/0!
																																		#DIV/0!
																																		#DIV/0!
																																		#DIV/0!
																																		#DIV/0!
																																		#DIV/0!
																																		#DIV/0!
																																		#DIV/0!
																																		#DIV/0!
																																		#DIV/0!
																																		#DIV/0!
																																		#DIV/0!
																																		#DIV/0!
																																		#DIV/0!
																																		#DIV/0!
																																		#DIV/0!
																																		#DIV/0!
																																		#DIV/0!
																																		#DIV/0!
																																		#DIV/0!
																																		#DIV/0!
																																		#DIV/0!
																																		#DIV/0!
																																		#DIV/0!
																																		#DIV/0!
																																		#DIV/0!
																																		#DIV/0!
																																		#DIV/0!
																																		#DIV/0!
																																		#DIV/0!
																																		#DIV/0!
																																		#DIV/0!
																																		#DIV/0!
																																		#DIV/0!
																																		#DIV/0!
																																		#DIV/0!
																																		#DIV/0!
																																		#DIV/0!
																																		#DIV/0!
																																		#DIV/0!
																																		#DIV/0!
																																		#DIV/0!
																																		#DIV/0!
																																		#DIV/0!
																																		#DIV/0!
																																		#DIV/0!
																																		#DIV/0!
																																		#DIV/0!
																																		#DIV/0!
																																		#DIV/0!
																																		#DIV/0!
																																		#DIV/0!
																																		#DIV/0!
																																		#DIV/0!
																																		#DIV/0!
																																		#DIV/0!
																																		#DIV/0!
																																		#DIV/0!
																																		#DIV/0!
																																		#DIV/0!
																																		#DIV/0!
																																		#DIV/0!
																																		#DIV/0!
																																		#DIV/0!
																																		#DIV/0!
																																		#DIV/0!
																																		#DIV/0!
																																		#DIV/0!
																																		#DIV/0!
																																		#DIV/0!
																																		#DIV/0!
																																		#DIV/0!
																																		#DIV/0!
																																		#DIV/0!
																																		#DIV/0!
																																		#DIV/0!
																																		#DIV/0!
																																		#DIV/0!
																																		#DIV/0!
																																		#DIV/0!
																																		#DIV/0!
																																		#DIV/0!
																																		#DIV/0!
																																		#DIV/0!
																																		#DIV/0!
																																		#DIV/0!
																																		#DIV/0!
																																		#DIV/0!
																																		#DIV/0!
																																		#DIV/0!
																																		#DIV/0!
																																		#DIV/0!
																																		#DIV/0!
																																		#DIV/0!
																																		#DIV/0!
																																		#DIV/0!
																																		#DIV/0!
																																		#DIV/0!
																																		#DIV/0!
																																		#DIV/0!
																																		#DIV/0!
																																		#DIV/0!
																																		#DIV/0!
																																		#DIV/0!
																																		#DIV/0!
																																		#DIV/0!
																																		#DIV/0!
																																		#DIV/0!
																																		#DIV/0!
																																		#DIV/0!
																																		#DIV/0!
																																		#DIV/0!
																																		#DIV/0!
																																		#DIV/0!
																																		#DIV/0!
																																		#DIV/0!
																																		#DIV/0!
																																		#DIV/0!
																																		#DIV/0!
																																		#DIV/0!
																																		#DIV/0!
																																		#DIV/0!
																																		#DIV/0!
																																		#DIV/0!
																																		#DIV/0!
																																		#DIV/0!
																																		#DIV/0!
																																		#DIV/0!
																																		#DIV/0!
																																		#DIV/0!
																																		#DIV/0!
																																		#DIV/0!
																																		#DIV/0!
																																		#DIV/0!
																																		#DIV/0!
																																		#DIV/0!
																																		#DIV/0!
																																		#DIV/0!
																																		#DIV/0!
																																		#DIV/0!
																																		#DIV/0!
																																		#DIV/0!
																																		#DIV/0!
																																		#DIV/0!
																																		#DIV/0!
																																		#DIV/0!
																																		#DIV/0!
																																		#DIV/0!
																																		#DIV/0!
																																		#DIV/0!
																																		#DIV/0!
																																		#DIV/0!
																																		#DIV/0!
																																		#DIV/0!
																																		#DIV/0!
																																		#DIV/0!
																																		#DIV/0!
																																		#DIV/0!
																																		#DIV/0!
																																		#DIV/0!
																																		#DIV/0!
																																		#DIV/0!
																																		#DIV/0!
																																		#DIV/0!
																																		#DIV/0!
																																		#DIV/0!
																																		#DIV/0!
																																		#DIV/0!
																																		#DIV/0!
																																		#DIV/0!
																																		#DIV/0!
																																		#DIV/0!
																																		#DIV/0!
																																		#DIV/0!
																																		#DIV/0!
																																		#DIV/0!
																																		#DIV/0!
																																		#DIV/0!
																																		#DIV/0!
																																		#DIV/0!
																																		#DIV/0!
																																		#DIV/0!
																																		#DIV/0!
																																		#DIV/0!
																																		#DIV/0!
																																		#DIV/0!
																																		#DIV/0!
																																		#DIV/0!
																																		#DIV/0!
																																		#DIV/0!
																																		#DIV/0!
																																		#DIV/0!
																																		#DIV/0!
																																		#DIV/0!
																																		#DIV/0!
																																		#DIV/0!
																																		#DIV/0!
																																		#DIV/0!
																																		#DIV/0!
																																		#DIV/0!
																																		#DIV/0!
																																		#DIV/0!
																																		#DIV/0!
																																		#DIV/0!
																																		#DIV/0!
																																		#DIV/0!
																																		#DIV/0!
																																		#DIV/0!
																																		#DIV/0!
																																		#DIV/0!
																																		#DIV/0!
																																		#DIV/0!
																																		#DIV/0!
																																		#DIV/0!
																																		#DIV/0!
																																		#DIV/0!
																																		#DIV/0!
																																		#DIV/0!
																																		#DIV/0!
																																		#DIV/0!
																																		#DIV/0!
																																		#DIV/0!
																																		#DIV/0!
																																		#DIV/0!
																																		#DIV/0!
																																		#DIV/0!
																																		#DIV/0!
																																		#DIV/0!
																																		#DIV/0!
																																		#DIV/0!
																																		#DIV/0!
																																		#DIV/0!
																																		#DIV/0!
																																		#DIV/0!
																																		#DIV/0!
																																		#DIV/0!
																																		#DIV/0!
																																		#DIV/0!
																																		#DIV/0!
																																		#DIV/0!
																																		#DIV/0!
																																		#DIV/0!
																																		#DIV/0!
																																		#DIV/0!
																																		#DIV/0!
																																		#DIV/0!
																																		#DIV/0!
																																		#DIV/0!
																																		#DIV/0!
																																		#DIV/0!
																																		#DIV/0!
																																		#DIV/0!
																																		#DIV/0!
																																		#DIV/0!
																																		#DIV/0!
																																		#DIV/0!
																																		#DIV/0!
																																		#DIV/0!
																																		#DIV/0!
																																		#DIV/0!
																																		#DIV/0!
																																		#DIV/0!
																																		#DIV/0!
																																		#DIV/0!
																																		#DIV/0!
																																		#DIV/0!
																																		#DIV/0!
																																		#DIV/0!
																																		#DIV/0!
																																		#DIV/0!
																																		#DIV/0!
																																		#DIV/0!
																																		#DIV/0!
																																		#DIV/0!
																																		#DIV/0!
																																		#DIV/0!
																																		#DIV/0!
																																		#DIV/0!
																																		#DIV/0!
																																		#DIV/0!
																																		#DIV/0!
																																		#DIV/0!
																																		#DIV/0!
																																		#DIV/0!
																																		#DIV/0!
																																		#DIV/0!
																																		#DIV/0!
																																		#DIV/0!
																																		#DIV/0!
																																		#DIV/0!
																																		#DIV/0!
																																		#DIV/0!
																																		#DIV/0!
																																		#DIV/0!
																																		#DIV/0!
																																		#DIV/0!
																																		#DIV/0!
																																		#DIV/0!
																																		#DIV/0!
																																		#DIV/0!
																																		#DIV/0!
																																		#DIV/0!
																																		#DIV/0!
																																		#DIV/0!
																																		#DIV/0!
																																		#DIV/0!
																																		#DIV/0!
																																		#DIV/0!
																																		#DIV/0!
																																		#DIV/0!
																																		#DIV/0!
																																		#DIV/0!
																																		#DIV/0!
																																		#DIV/0!
																																		#DIV/0!
																																		#DIV/0!
																																		#DIV/0!
																																		#DIV/0!
																																		#DIV/0!
																																		#DIV/0!
																																		#DIV/0!
																																		#DIV/0!
																																		#DIV/0!
																																		#DIV/0!
																																		#DIV/0!
																																		#DIV/0!
																																		#DIV/0!
																																		#DIV/0!
																																		#DIV/0!
																																		#DIV/0!
																																		#DIV/0!
																																		#DIV/0!
																																		#DIV/0!
																																		#DIV/0!
																																		#DIV/0!
																																		#DIV/0!
																																		#DIV/0!
																																		#DIV/0!
																																		#DIV/0!
																																		#DIV/0!
																																		#DIV/0!
																																		#DIV/0!
																																		#DIV/0!
																																		#DIV/0!
																																		#DIV/0!
																																		#DIV/0!
																																		#DIV/0!
																																		#DIV/0!
																																		#DIV/0!
																																		#DIV/0!
																																		#DIV/0!
																																		#DIV/0!
																																		#DIV/0!
																																		#DIV/0!
																																		#DIV/0!
																																		#DIV/0!
																																		#DIV/0!
																																		#DIV/0!
																																		#DIV/0!
																																		#DIV/0!
																																		#DIV/0!
																																		#DIV/0!
																																		#DIV/0!
																																		#DIV/0!
																																		#DIV/0!
																																		#DIV/0!
																																		#DIV/0!
																																		#DIV/0!
																																		#DIV/0!
																																		#DIV/0!
																																		#DIV/0!
																																		#DIV/0!
																																		#DIV/0!
																																		#DIV/0!
																																		#DIV/0!
																																		#DIV/0!
																																		#DIV/0!
																																		#DIV/0!
																																		#DIV/0!
																																		#DIV/0!
																																		#DIV/0!
																																		#DIV/0!
																																		#DIV/0!
																																		#DIV/0!
																																		#DIV/0!
																																		#DIV/0!
																																		#DIV/0!
																																		#DIV/0!
																																		#DIV/0!
																																		#DIV/0!
																																		#DIV/0!
																																		#DIV/0!
																																		#DIV/0!
																																		#DIV/0!
																																		#DIV/0!
																																		#DIV/0!
																																		#DIV/0!
																																		#DIV/0!
																																		#DIV/0!
																																		#DIV/0!
																																		#DIV/0!
																																		#DIV/0!
																																		#DIV/0!
																																		#DIV/0!
																																		#DIV/0!
																																		#DIV/0!
																																		#DIV/0!
																																		#DIV/0!
																																		#DIV/0!
																																		#DIV/0!
																																		#DIV/0!
																																		#DIV/0!
																																		#DIV/0!
																																		#DIV/0!
																																		#DIV/0!
																																		#DIV/0!
																																		#DIV/0!
																																		#DIV/0!
																																		#DIV/0!
																																		#DIV/0!
																																		#DIV/0!
																																		#DIV/0!
																																		#DIV/0!
																																		#DIV/0!
																																		#DIV/0!
																																		#DIV/0!
																																		#DIV/0!
																																		#DIV/0!
																																		#DIV/0!
																																		#DIV/0!
																																		#DIV/0!
																																		#DIV/0!
																																		#DIV/0!
																																		#DIV/0!
																																		#DIV/0!
																																		#DIV/0!
																																		#DIV/0!
																																		#DIV/0!
																																		#DIV/0!
																																		#DIV/0!
																																		#DIV/0!
																																		#DIV/0!
																																		#DIV/0!
																																		#DIV/0!
																																		#DIV/0!
																																		#DIV/0!
																																		#DIV/0!
																																		#DIV/0!
																																		#DIV/0!
																																		#DIV/0!
																																		#DIV/0!
																																		#DIV/0!
																																		#DIV/0!
																																		#DIV/0!
																																		#DIV/0!
																																		#DIV/0!
																																		#DIV/0!
																																		#DIV/0!
																																		#DIV/0!
																																		#DIV/0!
																																		#DIV/0!
																																		#DIV/0!
																																		#DIV/0!
																																		#DIV/0!
																																		#DIV/0!
																																		#DIV/0!
																																		#DIV/0!
																																		#DIV/0!
																																		#DIV/0!
																																		#DIV/0!
																																		#DIV/0!
																																		#DIV/0!
																																		#DIV/0!
																																		#DIV/0!
																																		#DIV/0!
																																		#DIV/0!
																																		#DIV/0!
																																		#DIV/0!
																																		#DIV/0!
																																		#DIV/0!
																																		#DIV/0!
																																		#DIV/0!
																																		#DIV/0!
																																		#DIV/0!
																																		#DIV/0!
																																		#DIV/0!
																																		#DIV/0!
																																		#DIV/0!
																																		#DIV/0!
																																		#DIV/0!
																																		#DIV/0!
																																		#DIV/0!
																																		#DIV/0!
																																		#DIV/0!
																																		#DIV/0!
																																		#DIV/0!
																																		#DIV/0!
																																		#DIV/0!
																																		#DIV/0!
																																		#DIV/0!
																																		#DIV/0!
																																		#DIV/0!
																																		#DIV/0!
																																		#DIV/0!
																																		#DIV/0!
																																		#DIV/0!
																																		#DIV/0!
																																		#DIV/0!
																																		#DIV/0!
																																		#DIV/0!
																																		#DIV/0!
																																		#DIV/0!
																																		#DIV/0!
																																		#DIV/0!
																																		#DIV/0!
																																		#DIV/0!
																																		#DIV/0!
																																		#DIV/0!
																																		#DIV/0!
																																		#DIV/0!
																																		#DIV/0!
																																		#DIV/0!
																																		#DIV/0!
																																		#DIV/0!
																																		#DIV/0!
																																		#DIV/0!
																																		#DIV/0!
																																		#DIV/0!
																																		#DIV/0!
																																		#DIV/0!
																																		#DIV/0!
																																		#DIV/0!
																																		#DIV/0!
																																		#DIV/0!
																																		#DIV/0!
																																		#DIV/0!
																																		#DIV/0!

## Sheet: Yield-unamended control 
Table 5. Details on the 68 studies used in the meta-analysis. This includes all moderators : crops, environmental condition and amendments used for categorical analyses, the unamended control and experimental means, sample sizes (n) and response ratio (RR) with corresponding non-parametric variances. NI: Not included, NA: Not Applicable
Sno.	Study	Publication	Location	Crop	Crop category	Unit	Study Environment	Study type	Soil class	Soil type	Soil Temperature	ASD_duration (week)	Depth buried	Depth Moderator	Amendment Form	Mixed amendments	Amendments specific	Amendments	Amendment rate	Rate per m2	Mean Treatment	n Treatment	Mean Control	n Control adjusted	RR	Weight	Non parametric variances
1	854	Butler et. al., 2014	USA (Florida)	Bell Pepper	Bell pepper	ton/hac	Field	Large scale	Sandy	Sandy	High	3	5	Low	Liquid	No	Solar+molasses	Ag-by-product	1-2	2	31.45	4	35.53	1.33	0.89	1	1
2	855	Butler et. al., 2014	USA (Florida)	Bell Pepper	Bell pepper	ton/hac	Field	Large scale	Sandy	Sandy	High	3	5	Low	Solid	No	Solar+CPL	Manure	2-3	2.6	28.31	4	35.53	1.33	0.8	1	1
3	856	Butler et. al., 2014	USA (Florida)	Bell Pepper	Bell pepper	ton/hac	Field	Large scale	Sandy	Sandy	High	3	5	Low	Solid	Yes	Solar +molasses +CPL	Combination	4-5	4.6	24.41	4	35.53	1.33	0.69	1	1
4	857	Butler et. al., 2014	USA (Florida)	Bell Pepper	Bell pepper	ton/hac	Field	Large scale	Sandy	Sandy	High	3	5	Low	Liquid	No	Solar+molasses	Ag-by-product	1-2	2	39.88	4	27.82	1.33	1.43	1	1
5	858	Butler et. al., 2014	USA (Florida)	Bell Pepper	Bell pepper	ton/hac	Field	Large scale	Sandy	Sandy	High	3	5	Low	Solid	No	Solar+CPL	Manure	2-3	2.6	36.93	4	27.82	1.33	1.33	1	1
6	859	Butler et. al., 2014	USA (Florida)	Bell Pepper	Bell pepper	ton/hac	Field	Large scale	Sandy	Sandy	High	3	5	Low	Solid	Yes	Solar +molasses +CPL	Combination	4-5	4.6	36.69	4	27.82	1.33	1.32	1	1
7	866	Butler et. al., 2014	USA (Florida)	Eggplant	Eggplant	ton/hac	Field	Large scale	Sandy	Sandy	High	3	5	Low	Liquid	No	Solar+molasses	Ag-by-product	1-2	2	47.24	4	38.11	1.33	1.24	1	1
8	867	Butler et. al., 2014	USA (Florida)	Eggplant	Eggplant	ton/hac	Field	Large scale	Sandy	Sandy	High	3	5	Low	Solid	No	Solar+CPL	Manure	2-3	2.6	68.98	4	38.11	1.33	1.81	1	1
9	868	Butler et. al., 2014	USA (Florida)	Eggplant	Eggplant	ton/hac	Field	Large scale	Sandy	Sandy	High	3	5	Low	Solid	Yes	Solar +molasses +CPL	Combination	4-5	4.6	67.72	4	38.11	1.33	1.78	1	1
10	869	Butler et. al., 2014	USA (Florida)	Eggplant	Eggplant	ton/hac	Field	Large scale	Sandy	Sandy	High	3	5	Low	Liquid	No	Solar+molasses	Ag-by-product	1-2	2	2.52	4	1.26	1.33	2	1	1
11	870	Butler et. al., 2014	USA (Florida)	Eggplant	Eggplant	ton/hac	Field	Large scale	Sandy	Sandy	High	3	5	Low	Solid	No	Solar+CPL	Manure	2-3	2.6	15.75	4	1.26	1.33	12.5	1	1
12	871	Butler et. al., 2014	USA (Florida)	Eggplant	Eggplant	ton/hac	Field	Large scale	Sandy	Sandy	High	3	5	Low	Solid	Yes	Solar +molasses +CPL	Combination	4-5	4.6	20.79	4	1.26	1.33	16.5	1	1
13	922	Daugovish et. al., 2013	USA (California)	Strawberry	Strawberry	ton/hac	Field	Large scale	Sandyloam	Sandy	Medium	3	22.5	High	Solid	Yes	Rice+mustard+solar	Combination	1-2	1.04	12.08	4	11.65	1.33	1.04	1	1
14	923	Daugovish et. al., 2013	USA (California)	Strawberry	Strawberry	ton/hac	Field	Large scale	Sandyloam	Sandy	Medium	3	22.5	High	Solid	Yes	Rice bran + mustard cake	Combination	1-2	1.04057	14.94	4	11.65	1.33	1.28	1	1
15	924	Daugovish et. al., 2013	USA (California)	Strawberry	Strawberry	ton/hac	Field	Large scale	Sandyloam	Sandy	Medium	3	22.5	High	Solid	No	Rice bran	Ag-by-product	<1	0.816466	13.85	4	11.65	1.33	1.19	1	1
16	925	Daugovish et. al., 2013	USA (California)	Strawberry	Strawberry	ton/hac	Field	Large scale	Sandyloam	Sandy	Medium	3	22.5	High	Solid	Yes	Rice+mustard+solar	Combination	1-2	1.04	16.83	4	13.65	1.33	1.23	1	1
17	926	Daugovish et. al., 2013	USA (California)	Strawberry	Strawberry	ton/hac	Field	Large scale	Sandyloam	Sandy	Medium	3	22.5	High	Solid	Yes	Rice bran + mustard cake	Combination	1-2	1.04057	14.94	4	13.65	1.33	1.09	1	1
18	927	Daugovish et. al., 2013	USA (California)	Strawberry	Strawberry	ton/hac	Field	Large scale	Sandyloam	Sandy	Medium	3	22.5	High	Solid	No	Rice bran	Ag-by-product	<1	0.816466	13.85	4	13.65	1.33	1.01	1	1
19	813	Fennimore et. al., 2013	USA (California)	Strawberry	Strawberry	ton/hac	Field	Large scale	Sandyloam	Sandy	Medium	NI	na	NA	Solid	No	Rice bran	Ag-by-product	<1	0.9	26	4	41.15	4	1.494	2	0.5
20	814	Fennimore et. al., 2013	USA (California)	Strawberry	Strawberry	ton/hac	Field	Large scale	Sandyloam	Sandy	Medium	NI	na	NA	Solid	Yes	Rice bran + mustard seed meal	Combination	<1	0.9	26	4	38.88	4	1.494	2	0.5
21	910	Korthals et. al., 2014	Netherland	Potato	Potato	ton/hac	Field	Large scale	Sandy	Sandy	Low	13	20	High	Solid	No	Rye grass sps	Grass	4-5	4.5359	59.8	4	54.9	4	1.09	2	0.5
22	911	Korthals et. al., 2014	Netherland	Lilly	Other	ton/hac	Field	Large scale	Sandy	Sandy	Low	13	20	High	Solid	No	Rye grass sps	Grass	4-5	4.5359	28.5	4	29.9	4	0.95	2	0.5
23	912	Korthals et. al., 2014	Netherland	Potato	Potato	ton/hac	Field	Large scale	Sandy	Sandy	Low	13	20	High	Solid	No	Rye grass sps	Grass	4-5	4.5359	58.3	4	44.2	4	1.32	2	0.5
24	913	Korthals et. al., 2014	Netherland	Carrot	Other	ton/hac	Field	Large scale	Sandy	Sandy	Low	13	20	High	Solid	No	Rye grass sps	Grass	4-5	4.5359	99.4	4	87.4	4	1.14	2	0.5
25	816	McCarty et. al., 2014	USA (Tenneesee)	Tomato	Tomato	ton/hac	Field	Large scale	Clay loam	Clay	Medium	3	2.5	Low	Solid	No	Molasses	Ag-by-product	<1	0.6238	92.06	4	81.9	0.8	1.12	0.67	1.49254
26	817	McCarty et. al., 2014	USA (Tenneesee)	Tomato	Tomato	ton/hac	Field	Large scale	Clay loam	Clay	Medium	3	2.5	Low	Solid	Yes	Mustard/arugula + Molasses	Combination	2-3	2.1855	90.79	4	81.9	0.8	1.11	0.67	1.49254
27	818	McCarty et. al., 2014	USA (Tenneesee)	Tomato	Tomato	ton/hac	Field	Large scale	Clay loam	Clay	Medium	3	2.5	Low	Solid	No	Mustard/arugula	Brassica spp	2-3	2.0597	81.27	4	81.9	0.8	0.99	0.67	1.49254
28	819	McCarty et. al., 2014	USA (Tenneesee)	Tomato	Tomato	ton/hac	Field	Large scale	Clay loam	Clay	Medium	3	2.5	Low	Solid	Yes	Cereal rye + Molasses	Combination	1-2	1.259	82.54	4	81.9	0.8	1.01	0.67	1.49254
29	820	McCarty et. al., 2014	USA (Tenneesee)	Tomato	Tomato	ton/hac	Field	Large scale	Clay loam	Clay	Medium	3	2.5	Low	Solid	No	Cereal rye	Grass	1-2	1.3464	88.25	4	81.9	0.8	1.08	0.67	1.49254
30	821	McCarty et. al., 2014	USA (Tenneesee)	Bell Pepper	Bell pepper	ton/hac	Field	Large scale	Clay loam	Clay	Medium	3	2.5	Low	Solid	No	Molasses	Ag-by-product	<1	0.6238	30.95	4	33.11	0.8	0.93	0.67	1.49254
31	822	McCarty et. al., 2014	USA (Tenneesee)	Bell Pepper	Bell pepper	ton/hac	Field	Large scale	Clay loam	Clay	Medium	3	2.5	Low	Solid	Yes	Mustard/arugula + Molasses	Combination	2-3	2.1855	36.09	4	33.11	0.8	1.09	0.67	1.49254
32	823	McCarty et. al., 2014	USA (Tenneesee)	Bell Pepper	Bell pepper	ton/hac	Field	Large scale	Clay loam	Clay	Medium	3	2.5	Low	Solid	No	Mustard/arugula	Brassica spp	2-3	2.0597	36.55	4	33.11	0.8	1.1	0.67	1.49254
33	824	McCarty et. al., 2014	USA (Tenneesee)	Bell Pepper	Bell pepper	ton/hac	Field	Large scale	Clay loam	Clay	Medium	3	2.5	Low	Solid	Yes	Cereal rye + Molasses	Combination	1-2	1.259	28.99	4	33.11	0.8	0.88	0.67	1.49254
34	825	McCarty et. al., 2014	USA (Tenneesee)	Bell Pepper	Bell pepper	ton/hac	Field	Large scale	Clay loam	Clay	Medium	3	2.5	Low	Solid	No	Cereal rye	Grass	1-2	1.3464	30.24	4	33.11	0.8	0.91	0.67	1.49254
35	914	Rosskofp et. al., 2014	USA (Florida)	Strawberry	Strawberry	ton/hac	Field	Large scale	Sandy	Sandy	High	3	15	Medium	Liquid	No	Organic acid, SPK	Organic acid	Blank		18.94	4	17.87	1	1.06	0.8	1.25
36	915	Rosskofp et. al., 2014	USA (Florida)	Strawberry	Strawberry	ton/hac	Field	Large scale	Sandy	Sandy	High	3	15	Medium	Liquid	No	Organic acid, SPK	Organic acid	Blank		20.06	4	17.87	1	1.12	0.8	1.25
37	916	Rosskofp et. al., 2014	USA (Florida)	Strawberry	Strawberry	ton/hac	Field	Large scale	Sandy	Sandy	High	3	15	Medium	Liquid	No	Organic acid, SPK	Organic acid	Blank		20.9	4	17.87	1	1.17	0.8	1.25
38	917	Rosskofp et. al., 2014	USA (Florida)	Strawberry	Strawberry	ton/hac	Field	Large scale	Sandy	Sandy	High	3	15	Medium	Solid	Yes	Solar +molasses +CPL	Combination	<1	0.82	17.69	4	17.87	1	0.99	0.8	1.25
39	918	Rosskofp et. al., 2014	USA (Florida)	Strawberry	Strawberry	ton/hac	Field	Large scale	Sandy	Sandy	High	3	15	Medium	Liquid	No	Organic acid, SPK	Organic acid	Blank		19.44	4	18.98	1	1.02	0.8	1.25
40	919	Rosskofp et. al., 2014	USA (Florida)	Strawberry	Strawberry	ton/hac	Field	Large scale	Sandy	Sandy	High	3	15	Medium	Liquid	No	Organic acid, SPK	Organic acid	Blank		18.94	4	18.98	1	1	0.8	1.25
41	920	Rosskofp et. al., 2014	USA (Florida)	Strawberry	Strawberry	ton/hac	Field	Large scale	Sandy	Sandy	High	3	15	Medium	Liquid	No	Organic acid, SPK	Organic acid	Blank		19.79	4	18.98	1	1.04	0.8	1.25
42	921	Rosskofp et. al., 2014	USA (Florida)	Strawberry	Strawberry	ton/hac	Field	Large scale	Sandy	Sandy	High	3	15	Medium	Solid	Yes	Solar +molasses +CPL	Combination	<1	0.82	20.95	4	18.98	1	1.1	0.8	1.25
43	928	Shennan et. al., 2012	USA (California)	Strawberry	Strawberry	ton/hac	Field	Large scale	Sandyloam	Sandy	Medium	NI	na	NA	Solid	No	Rice bran	Ag-by-product	<1	0.9	44.96	4	25.85	2	1.74	1.33	0.75188
44	929	Shennan et. al., 2012	USA (California)	Strawberry	Strawberry	ton/hac	Field	Large scale	Sandyloam	Sandy	Medium	NI	na	NA	Solid	Yes	Mustard +rice bran	Combination	<1	0.9	48.73	4	25.85	2	1.89	1.33	0.75188
45	930	Shennan et. al., 2012	USA (California)	Strawberry	Strawberry	ton/hac	Field	Large scale	Sandyloam	Sandy	Medium	NI	na	NA	Solid	No	Rice bran	Ag-by-product	<1	0.9	44.96	4	52.77	2	0.85	1.33	0.75188
46	931	Shennan et. al., 2012	USA (California)	Strawberry	Strawberry	ton/hac	Field	Large scale	Sandyloam	Sandy	Medium	NI	na	NA	Solid	Yes	Mustard +rice bran	Combination	<1	0.9	48.73	4	52.77	2	0.92	1.33	0.75188
47	880	Shennan et. al., 2013	USA (California)	Strawberry	Strawberry	ton/hac	Field	Large scale	Sandyloam	Sandy	Medium	NI	na	NA	Liquid	No	Molasses	Ag-by-product	<1	0.6	46.27	4	37.3	0.5	1.24	0.44	2.27273
48	881	Shennan et. al., 2013	USA (California)	Strawberry	Strawberry	ton/hac	Field	Large scale	Sandyloam	Sandy	Medium	NI	na	NA	Liquid	No	Molasses	Ag-by-product	<1	0.9	49.1	4	37.3	0.5	1.32	0.44	2.27273
49	882	Shennan et. al., 2013	USA (California)	Strawberry	Strawberry	ton/hac	Field	Large scale	Sandyloam	Sandy	Medium	NI	na	NA	Blank	Yes	Molasses +rice bran	Combination	<1	0.9	57.72	4	37.3	0.5	1.55	0.44	2.27273
50	883	Shennan et. al., 2013	USA (California)	Strawberry	Strawberry	ton/hac	Field	Large scale	Sandyloam	Sandy	Medium	NI	na	NA	Solid	No	Rice bran	Ag-by-product	<1	0.6	59.81	4	37.3	0.5	1.6	0.44	2.27273
51	884	Shennan et. al., 2013	USA (California)	Strawberry	Strawberry	ton/hac	Field	Large scale	Sandyloam	Sandy	Medium	NI	na	NA	Solid	No	Rice bran	Ag-by-product	<1	0.9	60.82	4	37.3	0.5	1.63	0.44	2.27273
52	900	Shrestha et. al., 2013	USA (Tenneesee)	Bell Pepper	Bell pepper	ton/hac	Field	Large scale	Clay loam	Clay	Medium	3	7.5	Medium	Solid	No	Dry molasses	Ag-by-product	2-3	2.65487	28.2	4	22.7	0.8	1.24	0.67	1.49254
53	901	Shrestha et. al., 2013	USA (Tenneesee)	Bell Pepper	Bell pepper	ton/hac	Field	Large scale	Clay loam	Clay	Medium	3	7.5	Medium	Solid	No	Dry molasses	Ag-by-product	2-3	2.65487	26.12	4	22.7	0.8	1.15	0.67	1.49254
54	902	Shrestha et. al., 2013	USA (Tenneesee)	Bell Pepper	Bell pepper	ton/hac	Field	Large scale	Clay loam	Clay	Medium	3	7.5	Medium	Solid	No	Dry molasses	Ag-by-product	2-3	2.65487	26.08	4	22.7	0.8	1.15	0.67	1.49254
55	903	Shrestha et. al., 2013	USA (Tenneesee)	Bell Pepper	Bell pepper	ton/hac	Field	Large scale	Clay loam	Clay	Medium	3	7.5	Medium	Solid	No	Dry molasses	Ag-by-product	2-3	2.65487	23.15	4	22.7	0.8	1.02	0.67	1.49254
56	904	Shrestha et. al., 2013	USA (Tenneesee)	Bell Pepper	Bell pepper	ton/hac	Field	Large scale	Clay loam	Clay	Medium	3	7.5	Medium	Solid	No	Dry molasses	Ag-by-product	2-3	2.65487	22.6	4	22.7	0.8	1	0.67	1.49254
57	905	Shrestha et. al., 2013	USA (Tenneesee)	Bell Pepper	Bell pepper	ton/hac	Field	Large scale	Clay loam	Clay	Medium	3	7.5	Medium	Solid	No	Dry molasses	Ag-by-product	2-3	2.65487	28.2	4	15.28	0.8	1.85	0.67	1.49254
58	906	Shrestha et. al., 2013	USA (Tenneesee)	Bell Pepper	Bell pepper	ton/hac	Field	Large scale	Clay loam	Clay	Medium	3	7.5	Medium	Solid	No	Dry molasses	Ag-by-product	2-3	2.65487	26.12	4	15.28	0.8	1.71	0.67	1.49254
59	907	Shrestha et. al., 2013	USA (Tenneesee)	Bell Pepper	Bell pepper	ton/hac	Field	Large scale	Clay loam	Clay	Medium	3	7.5	Medium	Solid	No	Dry molasses	Ag-by-product	2-3	2.65487	26.08	4	15.28	0.8	1.71	0.67	1.49254
60	908	Shrestha et. al., 2013	USA (Tenneesee)	Bell Pepper	Bell pepper	ton/hac	Field	Large scale	Clay loam	Clay	Medium	3	7.5	Medium	Solid	No	Dry molasses	Ag-by-product	2-3	2.65487	23.15	4	15.28	0.8	1.52	0.67	1.49254
61	909	Shrestha et. al., 2013	USA (Tenneesee)	Bell Pepper	Bell pepper	ton/hac	Field	Large scale	Clay loam	Clay	Medium	3	7.5	Medium	Solid	No	Dry molasses	Ag-by-product	2-3	2.65487	22.6	4	15.28	0.8	1.48	0.67	1.49254
62	836	Zavatta et. al., 2014	USA (California)	Fallow-strawberry	Strawberry	ton/hac	Field	Large scale	Sandyloam	Sandy	Medium	3	15	Medium	Solid	No	Rice bran	Ag-by-product	1-2	1.46	27.69	4	20.58	2	1.35	1.33	0.75188
63	837	Zavatta et. al., 2014	USA (California)	Fallow-strawberry	Strawberry	ton/hac	Field	Large scale	Sandyloam	Sandy	Medium	3	15	Medium	Solid	Yes	Rice bran + mustard cake	Combination	1-2	1.11197	31.44	4	20.58	2	1.53	1.33	0.75188
64	838	Zavatta et. al., 2014	USA (California)	Cauliflower-Strawberry	Strawberry	ton/hac	Field	Large scale	Sandyloam	Sandy	Medium	3	15	Medium	Solid	No	Rice bran	Ag-by-product	1-2	1.46	30.69	4	21.71	2	1.41	1.33	0.75188
65	839	Zavatta et. al., 2014	USA (California)	Cauliflower-Strawberry	Strawberry	ton/hac	Field	Large scale	Sandyloam	Sandy	Medium	3	15	Medium	Solid	Yes	Rice bran + mustard cake	Combination	1-2	1.11197	27.32	4	21.71	2	1.26	1.33	0.75188
66	840	Zavatta et. al., 2014	USA (California)	Broccoli-Sstrawberry	Strawberry	ton/hac	Field	Large scale	Sandyloam	Sandy	Medium	3	15	Medium	Solid	No	Rice bran	Ag-by-product	1-2	1.46	26.57	4	23.95	2	1.11	1.33	0.75188
67	841	Zavatta et. al., 2014	USA (California)	Broccoli-Sstrawberry	Strawberry	ton/hac	Field	Large scale	Sandyloam	Sandy	Medium	3	15	Medium	Solid	Yes	Rice bran + mustard cake	Combination	1-2	1.11197	34.43	4	23.95	2	1.44	1.33	0.75188
68	815	Zhang et. al., 2015	China	Potato	Potato	ton/hac	Field	Large scale	sandy loam	Sandy	Medium	4	20	High	Solid	No	Corn stalks (Semi- decomposed)	Ag-by-product	<1	0.9	30.42	3	35.32	3	0.86	1.5	0.666667
																											#DIV/0!
																											#DIV/0!
																											#DIV/0!
																											#DIV/0!
																											#DIV/0!
																											#DIV/0!
																											#DIV/0!
																											#DIV/0!
																											#DIV/0!
																											#DIV/0!
																											#DIV/0!
																											#DIV/0!
																											#DIV/0!
																											#DIV/0!
																											#DIV/0!
																											#DIV/0!
																											#DIV/0!
																											#DIV/0!
																											#DIV/0!
																											#DIV/0!
																											#DIV/0!
																											#DIV/0!
																											#DIV/0!
																											#DIV/0!
																											#DIV/0!
																											#DIV/0!
																											#DIV/0!
																											#DIV/0!
																											#DIV/0!
																											#DIV/0!
																											#DIV/0!
																											#DIV/0!
																											#DIV/0!
																											#DIV/0!
																											#DIV/0!
																											#DIV/0!
																											#DIV/0!
																											#DIV/0!
																											#DIV/0!
																											#DIV/0!
																											#DIV/0!
																											#DIV/0!
																											#DIV/0!
																											#DIV/0!
																											#DIV/0!
																											#DIV/0!
																											#DIV/0!
																											#DIV/0!
																											#DIV/0!
																											#DIV/0!
																											#DIV/0!
																											#DIV/0!
																											#DIV/0!
																											#DIV/0!
																											#DIV/0!
																											#DIV/0!
																											#DIV/0!
																											#DIV/0!
																											#DIV/0!
																											#DIV/0!
																											#DIV/0!
																											#DIV/0!
																											#DIV/0!
																											#DIV/0!
																											#DIV/0!
																											#DIV/0!
																											#DIV/0!
																											#DIV/0!
																											#DIV/0!
																											#DIV/0!
																											#DIV/0!
																											#DIV/0!
																											#DIV/0!
																											#DIV/0!
																											#DIV/0!
																											#DIV/0!
																											#DIV/0!
																											#DIV/0!
																											#DIV/0!
																											#DIV/0!
																											#DIV/0!
																											#DIV/0!
																											#DIV/0!
																											#DIV/0!
																											#DIV/0!
																											#DIV/0!
																											#DIV/0!
																											#DIV/0!
																											#DIV/0!
																											#DIV/0!
																											#DIV/0!
																											#DIV/0!
																											#DIV/0!
																											#DIV/0!
																											#DIV/0!
																											#DIV/0!
																											#DIV/0!
																											#DIV/0!
																											#DIV/0!
																											#DIV/0!
																											#DIV/0!
																											#DIV/0!
																											#DIV/0!
																											#DIV/0!
																											#DIV/0!
																											#DIV/0!
																											#DIV/0!
																											#DIV/0!
																											#DIV/0!
																											#DIV/0!
																											#DIV/0!
																											#DIV/0!
																											#DIV/0!
																											#DIV/0!
																											#DIV/0!
																											#DIV/0!
																											#DIV/0!
																											#DIV/0!
																											#DIV/0!
																											#DIV/0!
																											#DIV/0!
																											#DIV/0!
																											#DIV/0!
																											#DIV/0!
																											#DIV/0!
																											#DIV/0!
																											#DIV/0!
																											#DIV/0!
																											#DIV/0!
																											#DIV/0!
																											#DIV/0!
																											#DIV/0!
																											#DIV/0!
																											#DIV/0!
																											#DIV/0!
																											#DIV/0!
																											#DIV/0!
																											#DIV/0!
																											#DIV/0!
																											#DIV/0!
																											#DIV/0!
																											#DIV/0!
																											#DIV/0!
																											#DIV/0!
																											#DIV/0!
																											#DIV/0!
																											#DIV/0!
																											#DIV/0!
																											#DIV/0!
																											#DIV/0!
																											#DIV/0!
																											#DIV/0!
																											#DIV/0!
																											#DIV/0!
																											#DIV/0!
																											#DIV/0!
																											#DIV/0!
																											#DIV/0!
																											#DIV/0!
																											#DIV/0!
																											#DIV/0!
																											#DIV/0!
																											#DIV/0!
																											#DIV/0!
																											#DIV/0!
																											#DIV/0!
																											#DIV/0!
																											#DIV/0!
																											#DIV/0!
																											#DIV/0!
																											#DIV/0!
																											#DIV/0!
																											#DIV/0!
																											#DIV/0!
																											#DIV/0!
																											#DIV/0!
																											#DIV/0!
																											#DIV/0!
																											#DIV/0!
																											#DIV/0!
																											#DIV/0!
																											#DIV/0!
																											#DIV/0!
																											#DIV/0!
																											#DIV/0!
																											#DIV/0!
																											#DIV/0!
																											#DIV/0!
																											#DIV/0!
																											#DIV/0!
																											#DIV/0!
																											#DIV/0!
																											#DIV/0!
																											#DIV/0!
																											#DIV/0!
																											#DIV/0!
																											#DIV/0!
																											#DIV/0!
																											#DIV/0!
																											#DIV/0!
																											#DIV/0!
																											#DIV/0!
																											#DIV/0!
																											#DIV/0!
																											#DIV/0!
																											#DIV/0!
																											#DIV/0!
																											#DIV/0!
																											#DIV/0!
																											#DIV/0!
																											#DIV/0!
																											#DIV/0!
																											#DIV/0!
																											#DIV/0!
																											#DIV/0!
																											#DIV/0!
																											#DIV/0!
																											#DIV/0!
																											#DIV/0!
																											#DIV/0!
																											#DIV/0!
																											#DIV/0!
																											#DIV/0!
																											#DIV/0!
																											#DIV/0!
																											#DIV/0!
																											#DIV/0!
																											#DIV/0!
																											#DIV/0!
																											#DIV/0!
																											#DIV/0!
																											#DIV/0!
																											#DIV/0!
																											#DIV/0!
																											#DIV/0!
																											#DIV/0!
																											#DIV/0!
																											#DIV/0!
																											#DIV/0!
																											#DIV/0!
																											#DIV/0!
																											#DIV/0!
																											#DIV/0!
																											#DIV/0!
																											#DIV/0!
																											#DIV/0!
																											#DIV/0!
																											#DIV/0!
																											#DIV/0!
																											#DIV/0!
																											#DIV/0!
																											#DIV/0!
																											#DIV/0!
																											#DIV/0!
																											#DIV/0!
																											#DIV/0!
																											#DIV/0!
																											#DIV/0!
																											#DIV/0!
																											#DIV/0!
																											#DIV/0!
																											#DIV/0!
																											#DIV/0!
																											#DIV/0!
																											#DIV/0!
																											#DIV/0!
																											#DIV/0!
																											#DIV/0!
																											#DIV/0!
																											#DIV/0!
																											#DIV/0!
																											#DIV/0!
																											#DIV/0!
																											#DIV/0!
																											#DIV/0!
																											#DIV/0!
																											#DIV/0!
																											#DIV/0!
																											#DIV/0!
																											#DIV/0!
																											#DIV/0!
																											#DIV/0!
																											#DIV/0!
																											#DIV/0!
																											#DIV/0!
																											#DIV/0!
																											#DIV/0!
																											#DIV/0!
																											#DIV/0!
																											#DIV/0!
																											#DIV/0!
																											#DIV/0!
																											#DIV/0!
																											#DIV/0!
																											#DIV/0!
																											#DIV/0!
																											#DIV/0!
																											#DIV/0!
																											#DIV/0!
																											#DIV/0!
																											#DIV/0!
																											#DIV/0!
																											#DIV/0!
																											#DIV/0!
																											#DIV/0!
																											#DIV/0!
																											#DIV/0!
																											#DIV/0!
																											#DIV/0!
																											#DIV/0!
																											#DIV/0!
																											#DIV/0!
																											#DIV/0!
																											#DIV/0!
																											#DIV/0!
																											#DIV/0!
																											#DIV/0!
																											#DIV/0!
																											#DIV/0!
																											#DIV/0!
																											#DIV/0!
																											#DIV/0!
																											#DIV/0!
																											#DIV/0!
																											#DIV/0!
																											#DIV/0!
																											#DIV/0!
																											#DIV/0!
																											#DIV/0!
																											#DIV/0!
																											#DIV/0!
																											#DIV/0!
																											#DIV/0!
																											#DIV/0!
																											#DIV/0!
																											#DIV/0!
																											#DIV/0!
																											#DIV/0!
																											#DIV/0!
																											#DIV/0!
																											#DIV/0!
																											#DIV/0!
																											#DIV/0!
																											#DIV/0!
																											#DIV/0!
																											#DIV/0!
																											#DIV/0!
																											#DIV/0!
																											#DIV/0!
																											#DIV/0!
																											#DIV/0!
																											#DIV/0!
																											#DIV/0!
																											#DIV/0!
																											#DIV/0!
																											#DIV/0!
																											#DIV/0!
																											#DIV/0!
																											#DIV/0!
																											#DIV/0!
																											#DIV/0!
																											#DIV/0!
																											#DIV/0!
																											#DIV/0!
																											#DIV/0!
																											#DIV/0!
																											#DIV/0!
																											#DIV/0!
																											#DIV/0!
																											#DIV/0!
																											#DIV/0!
																											#DIV/0!
																											#DIV/0!
																											#DIV/0!
																											#DIV/0!
																											#DIV/0!
																											#DIV/0!
																											#DIV/0!
																											#DIV/0!
																											#DIV/0!
																											#DIV/0!
																											#DIV/0!
																											#DIV/0!
																											#DIV/0!
																											#DIV/0!
																											#DIV/0!
																											#DIV/0!
																											#DIV/0!
																											#DIV/0!
																											#DIV/0!
																											#DIV/0!
																											#DIV/0!
																											#DIV/0!
																											#DIV/0!
																											#DIV/0!
																											#DIV/0!
																											#DIV/0!
																											#DIV/0!
																											#DIV/0!
																											#DIV/0!
																											#DIV/0!
																											#DIV/0!
																											#DIV/0!
																											#DIV/0!
																											#DIV/0!
																											#DIV/0!
																											#DIV/0!
																											#DIV/0!
																											#DIV/0!
																											#DIV/0!
																											#DIV/0!
																											#DIV/0!
																											#DIV/0!
																											#DIV/0!
																											#DIV/0!
																											#DIV/0!
																											#DIV/0!
																											#DIV/0!
																											#DIV/0!
																											#DIV/0!
																											#DIV/0!
																											#DIV/0!
																											#DIV/0!
																											#DIV/0!
																											#DIV/0!
																											#DIV/0!
																											#DIV/0!
																											#DIV/0!
																											#DIV/0!
																											#DIV/0!
																											#DIV/0!
																											#DIV/0!
																											#DIV/0!
																											#DIV/0!
																											#DIV/0!
																											#DIV/0!
																											#DIV/0!
																											#DIV/0!
																											#DIV/0!
																											#DIV/0!
																											#DIV/0!
																											#DIV/0!
																											#DIV/0!
																											#DIV/0!
																											#DIV/0!
																											#DIV/0!
																											#DIV/0!
																											#DIV/0!
																											#DIV/0!
																											#DIV/0!
																											#DIV/0!
																											#DIV/0!
																											#DIV/0!
																											#DIV/0!
																											#DIV/0!
																											#DIV/0!
																											#DIV/0!
																											#DIV/0!
																											#DIV/0!
																											#DIV/0!
																											#DIV/0!
																											#DIV/0!
																											#DIV/0!
																											#DIV/0!
																											#DIV/0!
																											#DIV/0!
																											#DIV/0!
																											#DIV/0!
																											#DIV/0!
																											#DIV/0!
																											#DIV/0!
																											#DIV/0!
																											#DIV/0!
																											#DIV/0!
																											#DIV/0!
																											#DIV/0!
																											#DIV/0!
																											#DIV/0!
																											#DIV/0!
																											#DIV/0!
																											#DIV/0!
																											#DIV/0!
																											#DIV/0!
																											#DIV/0!
																											#DIV/0!
																											#DIV/0!
																											#DIV/0!
																											#DIV/0!
																											#DIV/0!
																											#DIV/0!
																											#DIV/0!
																											#DIV/0!
																											#DIV/0!
																											#DIV/0!
																											#DIV/0!
																											#DIV/0!
																											#DIV/0!
																											#DIV/0!
																											#DIV/0!
																											#DIV/0!
																											#DIV/0!
																											#DIV/0!
																											#DIV/0!
																											#DIV/0!
																											#DIV/0!
																											#DIV/0!
																											#DIV/0!
																											#DIV/0!
																											#DIV/0!
																											#DIV/0!
																											#DIV/0!
																											#DIV/0!
																											#DIV/0!
																											#DIV/0!
																											#DIV/0!
																											#DIV/0!
																											#DIV/0!
																											#DIV/0!
																											#DIV/0!
																											#DIV/0!
																											#DIV/0!
																											#DIV/0!
																											#DIV/0!
																											#DIV/0!
																											#DIV/0!
																											#DIV/0!
																											#DIV/0!
																											#DIV/0!
																											#DIV/0!
																											#DIV/0!
																											#DIV/0!
																											#DIV/0!
																											#DIV/0!
																											#DIV/0!
																											#DIV/0!
																											#DIV/0!
																											#DIV/0!
																											#DIV/0!
																											#DIV/0!
																											#DIV/0!
																											#DIV/0!
																											#DIV/0!
																											#DIV/0!
																											#DIV/0!
																											#DIV/0!
																											#DIV/0!
																											#DIV/0!
																											#DIV/0!
																											#DIV/0!
																											#DIV/0!
																											#DIV/0!
																											#DIV/0!
																											#DIV/0!
																											#DIV/0!
																											#DIV/0!
																											#DIV/0!
																											#DIV/0!
																											#DIV/0!
																											#DIV/0!
																											#DIV/0!
																											#DIV/0!
																											#DIV/0!
																											#DIV/0!
																											#DIV/0!
																											#DIV/0!
																											#DIV/0!

## Sheet: Yield-fumigated control
Table 6. Details on the 55 studies used in the meta-analysis. This includes all moderators : crops, environmental condition and amendments used for categorical analyses, the fumigated control and experimental means, sample sizes (n) and and response ratio (RR) with corresponding non-parametric variances. NI: Not included, NA: Not Applicable
Sno.	Study	Publication	Location	Crop	Crop category	Unit	Study Environment	Study type	Soil class	Soil type	Soil Temperature	Cover treatment	ASD_duration (week)	ASD incubation	Depth buried	Depth Moderator	Amendment Form	Mixed amendments	Amendments specific	Amendments	Amendment rate	Rate per m2	Mean Treatment	n Treatment	Mean Control	n Control adjusted	RR	Weight	Non parametric variances
1	860	Butler et. al., 2012a	USA (Florida)	Bell pepper	Bell pepper	ton/hac	Field	Large scale	Sandy	Sandy	High	Y	3	3	5	Low	Liquid	No	Solar+molasses	Ag-by-product	1-2	2	31.45	4	32.82	1.33	0.96	1	1
2	861	Butler et. al., 2012a	USA (Florida)	Bell pepper	Bell pepper	ton/hac	Field	Large scale	Sandy	Sandy	High	Y	3	3	5	Low	Solid	No	Solar+CPL	Manure	2-3	2.6	28.31	4	32.82	1.33	0.86	1	1
3	862	Butler et. al., 2012a	USA (Florida)	Bell pepper	Bell pepper	ton/hac	Field	Large scale	Sandy	Sandy	High	Y	3	3	5	Low	Solid	Yes	Solar +molasses +CPL	Combination	4-5	4.6	24.41	4	32.82	1.33	0.74	1	1
4	863	Butler et. al., 2012a	USA (Florida)	Bell pepper	Bell pepper	ton/hac	Field	Large scale	Sandy	Sandy	High	Y	3	3	5	Low	Liquid	No	Solar+molasses	Ag-by-product	1-2	2	39.88	4	34.35	1.33	1.16	1	1
5	864	Butler et. al., 2012a	USA (Florida)	Bell pepper	Bell pepper	ton/hac	Field	Large scale	Sandy	Sandy	High	Y	3	3	5	Low	Solid	No	Solar+CPL	Manure	2-3	2.6	36.93	4	34.35	1.33	1.08	1	1
6	865	Butler et. al., 2012a	USA (Florida)	Bell pepper	Bell pepper	ton/hac	Field	Large scale	Sandy	Sandy	High	Y	3	3	5	Low	Solid	Yes	Solar +molasses +CPL	Combination	4-5	4.6	36.69	4	34.35	1.33	1.07	1	1
7	872	Butler et. al., 2012a	USA (Florida)	Eggplant	Eggplant	ton/hac	Field	Large scale	Sandy	Sandy	High	Y	3	3	5	Low	Liquid	No	Solar+molasses	Ag-by-product	1-2	2	47.24	4	45.35	1.33	1.04	1	1
8	873	Butler et. al., 2012a	USA (Florida)	Eggplant	Eggplant	ton/hac	Field	Large scale	Sandy	Sandy	High	Y	3	3	5	Low	Solid	No	Solar+CPL	Manure	2-3	2.6	68.98	4	45.35	1.33	1.52	1	1
9	874	Butler et. al., 2012a	USA (Florida)	Eggplant	Eggplant	ton/hac	Field	Large scale	Sandy	Sandy	High	Y	3	3	5	Low	Solid	Yes	Solar +molasses +CPL	Combination	4-5	4.6	67.72	4	45.35	1.33	1.49	1	1
10	875	Butler et. al., 2012a	USA (Florida)	Eggplant	Eggplant	ton/hac	Field	Large scale	Sandy	Sandy	High	Y	3	3	5	Low	Liquid	No	Solar+molasses	Ag-by-product	1-2	2	2.52	4	2.2	1.33	1.14	1	1
11	876	Butler et. al., 2012a	USA (Florida)	Eggplant	Eggplant	ton/hac	Field	Large scale	Sandy	Sandy	High	Y	3	3	5	Low	Solid	No	Solar+CPL	Manure	2-3	2.6	15.75	4	2.2	1.33	7.14	1	1
12	877	Butler et. al., 2012a	USA (Florida)	Eggplant	Eggplant	ton/hac	Field	Large scale	Sandy	Sandy	High	Y	3	3	5	Low	Solid	Yes	Solar +molasses +CPL	Combination	4-5	4.6	20.79	4	2.2	1.33	9.43	1	1
13	826	McCarty et. al., 2014	USA (Tenneesee)	Tomato	Tomato	ton/hac	Field	Large scale	Clay loam	Clay	Medium	Y	3	3	2.5	Low	Solid	No	Molasses	Ag-by-product	<1	0.6238	92.06	4	78.1	0.8	1.18	0.67	1.49254
14	827	McCarty et. al., 2014	USA (Tenneesee)	Tomato	Tomato	ton/hac	Field	Large scale	Clay loam	Clay	Medium	Y	3	3	2.5	Low	Solid	Yes	Mustard/arugula + Molasses	Combination	2-3	2.1855	90.79	4	78.1	0.8	1.16	0.67	1.49254
15	828	McCarty et. al., 2014	USA (Tenneesee)	Tomato	Tomato	ton/hac	Field	Large scale	Clay loam	Clay	Medium	Y	3	3	2.5	Low	Solid	No	Mustard/arugula	Brassica spp	2-3	2.0597	81.27	4	78.1	0.8	1.04	0.67	1.49254
16	829	McCarty et. al., 2014	USA (Tenneesee)	Tomato	Tomato	ton/hac	Field	Large scale	Clay loam	Clay	Medium	Y	3	3	2.5	Low	Solid	Yes	Cereal rye + molasses	Combination	1-2	1.259	82.54	4	78.1	0.8	1.06	0.67	1.49254
17	830	McCarty et. al., 2014	USA (Tenneesee)	Tomato	Tomato	ton/hac	Field	Large scale	Clay loam	Clay	Medium	Y	3	3	2.5	Low	Solid	No	Cereal rye	Grass	1-2	1.3464	88.25	4	78.1	0.8	1.13	0.67	1.49254
18	831	McCarty et. al., 2014	USA (Tenneesee)	Bell pepper	Bell pepper	ton/hac	Field	Large scale	Clay loam	Clay	Medium	Y	3	3	2.5	Low	Solid	No	Molasses	Ag-by-product	<1	0.6238	30.95	4	34.1	0.8	0.91	0.67	1.49254
19	832	McCarty et. al., 2014	USA (Tenneesee)	Bell pepper	Bell pepper	ton/hac	Field	Large scale	Clay loam	Clay	Medium	Y	3	3	2.5	Low	Solid	Yes	Mustard/arugula + Molasses	Combination	2-3	2.1855	36.09	4	34.1	0.8	1.06	0.67	1.49254
20	833	McCarty et. al., 2014	USA (Tenneesee)	Bell pepper	Bell pepper	ton/hac	Field	Large scale	Clay loam	Clay	Medium	Y	3	3	2.5	Low	Solid	No	Mustard/arugula	Brassica spp	2-3	2.0597	36.55	4	34.1	0.8	1.07	0.67	1.49254
21	834	McCarty et. al., 2014	USA (Tenneesee)	Bell pepper	Bell pepper	ton/hac	Field	Large scale	Clay loam	Clay	Medium	Y	3	3	2.5	Low	Solid	Yes	Cereal rye + molasses	Combination	1-2	1.259	28.99	4	34.1	0.8	0.85	0.67	1.49254
22	835	McCarty et. al., 2014	USA (Tenneesee)	Bell pepper	Bell pepper	ton/hac	Field	Large scale	Clay loam	Clay	Medium	Y	3	3	2.5	Low	Solid	No	Cereal rye	Grass	1-2	1.3464	30.24	4	34.1	0.8	0.89	0.67	1.49254
23	932	Shennan et. al., 2012	USA (California)	Strawberry	Strawberry	ton/hac	Field	Large scale	Sandyloam	Sandy	Medium	Y	NI	Blank	NA	NA	Solid	No	Rice bran	Ag-by-product	<1	0.9	79.48	4	53.47	2	1.49	1.33	0.75188
24	933	Shennan et. al., 2012	USA (California)	Strawberry	Strawberry	ton/hac	Field	Large scale	Sandyloam	Sandy	Medium	Y	NI	Blank	NA	NA	Solid	Yes	Mustard + rice bran	Combination	<1	0.9	76.11	4	53.47	2	1.42	1.33	0.75188
25	934	Shennan et. al., 2012	USA (California)	Strawberry	Strawberry	ton/hac	Field	Large scale	Sandyloam	Sandy	Medium	Y	NI	Blank	NA	NA	Solid	No	Rice bran	Ag-by-product	<1	0.9	79.48	4	80.45	2	0.99	1.33	0.75188
26	935	Shennan et. al., 2012	USA (California)	Strawberry	Strawberry	ton/hac	Field	Large scale	Sandyloam	Sandy	Medium	Y	NI	Blank	NA	NA	Solid	Yes	Mustard + rice bran	Combination	<1	0.9	76.11	4	80.45	2	0.95	1.33	0.75188
27	878	Shennan et. al., 2013	USA (California)	Strawberry	Strawberry	ton/hac	Field	Large scale	Sandyloam	Sandy	Medium	Y	NI	Blank	NA	NA	Solid	No	Rice bran	Ag-by-product	<1	0.9	54.58	4	58.6	2	0.93	1.33	0.75188
28	879	Shennan et. al., 2013	USA (California)	Strawberry	Strawberry	ton/hac	Field	Large scale	Sandyloam	Sandy	Medium	Y	NI	Blank	NA	NA	Solid	Yes	Molasses + rice bran	Combination	<1	0.9	49.38	4	58.6	2	0.84	1.33	0.75188
29	885	Shennan et. al., 2013	USA (California)	Strawberry	Strawberry	ton/hac	Field	Large scale	Sandyloam	Sandy	Medium	Y	NI	Blank	NA	NA	Liquid	No	Molasses	Ag-by-product	<1	0.6	46.27	4	74.56	0.5	0.62	0.44	2.27273
30	886	Shennan et. al., 2013	USA (California)	Strawberry	Strawberry	ton/hac	Field	Large scale	Sandyloam	Sandy	Medium	Y	NI	Blank	NA	NA	Liquid	No	Molasses	Ag-by-product	<1	0.9	49.1	4	74.56	0.5	0.66	0.44	2.27273
31	887	Shennan et. al., 2013	USA (California)	Strawberry	Strawberry	ton/hac	Field	Large scale	Sandyloam	Sandy	Medium	Y	NI	Blank	NA	NA	Blank	Yes	Molasses + rice bran	Combination	<1	0.9	57.72	4	74.56	0.5	0.77	0.44	2.27273
32	888	Shennan et. al., 2013	USA (California)	Strawberry	Strawberry	ton/hac	Field	Large scale	Sandyloam	Sandy	Medium	Y	NI	Blank	NA	NA	Solid	No	Rice bran	Ag-by-product	<1	0.6	59.81	4	74.56	0.5	0.8	0.44	2.27273
33	889	Shennan et. al., 2013	USA (California)	Strawberry	Strawberry	ton/hac	Field	Large scale	Sandyloam	Sandy	Medium	Y	NI	Blank	NA	NA	Solid	No	Rice bran	Ag-by-product	<1	0.9	60.82	4	74.56	0.5	0.82	0.44	2.27273
34	890	Shennan et. al., 2013	USA (California)	Strawberry	Strawberry	ton/hac	Field	Large scale	Sandyloam	Sandy	Medium	Y	NI	Blank	NA	NA	Liquid	No	Molasses	Ag-by-product	<1	0.6	46.27	4	68.31	0.5	0.68	0.44	2.27273
35	891	Shennan et. al., 2013	USA (California)	Strawberry	Strawberry	ton/hac	Field	Large scale	Sandyloam	Sandy	Medium	Y	NI	Blank	NA	NA	Liquid	No	Molasses	Ag-by-product	<1	0.9	49.1	4	68.31	0.5	0.72	0.44	2.27273
36	892	Shennan et. al., 2013	USA (California)	Strawberry	Strawberry	ton/hac	Field	Large scale	Sandyloam	Sandy	Medium	Y	NI	Blank	NA	NA	Blank	Yes	Molasses + rice bran	Combination	<1	0.9	57.72	4	68.31	0.5	0.85	0.44	2.27273
37	893	Shennan et. al., 2013	USA (California)	Strawberry	Strawberry	ton/hac	Field	Large scale	Sandyloam	Sandy	Medium	Y	NI	Blank	NA	NA	Solid	No	Rice bran	Ag-by-product	<1	0.6	59.81	4	68.31	0.5	0.88	0.44	2.27273
38	894	Shennan et. al., 2013	USA (California)	Strawberry	Strawberry	ton/hac	Field	Large scale	Sandyloam	Sandy	Medium	Y	NI	Blank	NA	NA	Solid	No	Rice bran	Ag-by-product	<1	0.9	60.82	4	68.31	0.5	0.89	0.44	2.27273
39	895	Shennan et. al., 2013	USA (California)	Strawberry	Strawberry	ton/hac	Field	Large scale	Loamysand	Sandy	Medium	Y	NI	Blank	NA	NA	Solid	No	Rice bran	Ag-by-product	1-2	2	57	4	59	4	0.97	2	0.5
40	896	Shennan et. al., 2013	USA (California)	Strawberry	Strawberry	ton/hac	Field	Large scale	Sandyloam	Sandy	Medium	Y	NI	Blank	NA	NA	Liquid	Yes	Molasses + rice bran	Combination	1-2	2	53	4	59	4	0.9	2	0.5
41	897	Shennan et. al., 2013	USA (California)	Strawberry	Strawberry	ton/hac	Field	Large scale	Loam	Loam	Medium	Y	NI	Blank	NA	NA	Liquid	No	Molasses	Ag-by-product	1-2	2	35	4	52	4	0.67	2	0.5
42	898	Shennan et. al., 2013	USA (California)	Strawberry	Strawberry	ton/hac	Field	Large scale	Sandyloam	Loam	Medium	Y	NI	Blank	NA	NA	Liquid	No	Molasses	Ag-by-product	1-2	2	48	4	66	4	0.73	2	0.5
43	899	Shennan et. al., 2013	USA (California)	Strawberry	Strawberry	ton/hac	Field	Large scale	Loam	Loam	Medium	Y	NI	Blank	NA	NA	Liquid	No	Molasses	Ag-by-product	1-2	2	50	4	70	4	0.71	2	0.5
44	842	Zavatta et. al., 2014	USA (California)	Fallow-strawberry	Strawberry	ton/hac	Field	Large scale	Laomy sand (Conventional site)	Sandy	Medium	Y	3	3	15	Medium	Solid	No	Rice bran	Ag-by-product	1-2	1.46	16.28	4	14.22	2	1.14	1.33	0.75188
45	843	Zavatta et. al., 2014	USA (California)	Fallow-strawberry	Strawberry	ton/hac	Field	Large scale	Laomy sand (Conventional site)	Sandy	Medium	Y	3	3	15	Medium	Solid	Yes	Rice bran + mustard cake	Combination	1-2	1.11197	17.21	4	14.22	2	1.21	1.33	0.75188
46	844	Zavatta et. al., 2014	USA (California)	Cauliflower-Strawberry	Strawberry	ton/hac	Field	Large scale	Laomy sand (Conventional site)	Sandy	Medium	Y	3	3	15	Medium	Solid	No	Rice bran	Ag-by-product	1-2	1.46	16.09	4	13.85	2	1.16	1.33	0.75188
47	845	Zavatta et. al., 2014	USA (California)	Cauliflower-Strawberry	Strawberry	ton/hac	Field	Large scale	Laomy sand (Conventional site)	Sandy	Medium	Y	3	3	15	Medium	Solid	Yes	Rice bran + mustard cake	Combination	1-2	1.11197	14.97	4	13.85	2	1.08	1.33	0.75188
48	846	Zavatta et. al., 2014	USA (California)	Broccoli-Sstrawberry	Strawberry	ton/hac	Field	Large scale	Laomy sand (Conventional site)	Sandy	Medium	Y	3	3	15	Medium	Solid	No	Rice bran	Ag-by-product	1-2	1.46	15.34	4	14.6	2	1.05	1.33	0.75188
49	847	Zavatta et. al., 2014	USA (California)	Broccoli-Sstrawberry	Strawberry	ton/hac	Field	Large scale	Laomy sand (Conventional site)	Sandy	Medium	Y	3	3	15	Medium	Solid	Yes	Rice bran + mustard cake	Combination	1-2	1.11197	17.96	4	14.6	2	1.23	1.33	0.75188
50	848	Zavatta et. al., 2014	USA (California)	Fallow-strawberry	Strawberry	ton/hac	Field	Large scale	Laomy sand (Conventional site)	Sandy	Medium	Y	3	3	15	Medium	Solid	No	Rice bran	Ag-by-product	1-2	1.46	16.28	4	16.84	2	0.97	1.33	0.75188
51	849	Zavatta et. al., 2014	USA (California)	Fallow-strawberry	Strawberry	ton/hac	Field	Large scale	Laomy sand (Conventional site)	Sandy	Medium	Y	3	3	15	Medium	Solid	Yes	Rice bran + mustard cake	Combination	1-2	1.11197	17.21	4	16.84	2	1.02	1.33	0.75188
52	850	Zavatta et. al., 2014	USA (California)	Cauliflower-Strawberry	Strawberry	ton/hac	Field	Large scale	Laomy sand (Conventional site)	Sandy	Medium	Y	3	3	15	Medium	Solid	No	Rice bran	Ag-by-product	1-2	1.46	16.09	4	16.47	2	0.98	1.33	0.75188
53	851	Zavatta et. al., 2014	USA (California)	Cauliflower-Strawberry	Strawberry	ton/hac	Field	Large scale	Laomy sand (Conventional site)	Sandy	Medium	Y	3	3	15	Medium	Solid	Yes	Rice bran + mustard cake	Combination	1-2	1.11197	14.97	4	16.47	2	0.91	1.33	0.75188
54	852	Zavatta et. al., 2014	USA (California)	Broccoli-Sstrawberry	Strawberry	ton/hac	Field	Large scale	Laomy sand (Conventional site)	Sandy	Medium	Y	3	3	15	Medium	Solid	No	Rice bran	Ag-by-product	1-2	1.46	15.34	4	16.84	2	0.91	1.33	0.75188
55	853	Zavatta et. al., 2014	USA (California)	Broccoli-Sstrawberry	Strawberry	ton/hac	Field	Large scale	Laomy sand (Conventional site)	Sandy	Medium	Y	3	3	15	Medium	Solid	Yes	Rice bran + mustard cake	Combination	1-2	1.11197	17.96	4	16.84	2	1.07	1.33	0.75188

## Sheet: Non-amended ASD
Table 7. Details on the 41 studies for non amended studies used in the meta-analysis. This includes all moderators : soil borne pathogen, environmental condition and amendments used for categorical analyses, the control and experimental means, sample sizes (n) and response ratio (RR) with corresponding non-parametric variances. NI: Not included, NA: Not Applicable
Sno	Publication	Location	Soil borne pathogen	Sub-phyllum/phyllum	Genus	Species	f.sp./strain	Measure of efficacy	Study Environment	Study type	Soil temp/ Apprx. Temperature	Soil Temperature	Soil class	Soil type	Cover control	Depth buried	Depth Moderator	ASD_duration (week)	ASD incubation	Amendment form	Mixed amendments	Amendments specific	Amendment type	Amendment rate	Rate per m2	Mean Treatment	n Treatment	Mean Control	n Control adjusted	RR	Weight	Non parametric variances
1	Blok et. al., 2000	Netherland	Fungal	Basidiomycota anamorph	Rhizoctonia	solani	Blank	Germination %	Field	Large scale	29.1	Moderate	Loamy sand	Sandy	N	15	Moderate	15	>10	NA	NA	Field	Anaerobic only	Blank		0.7	5	1.2	5	0.58	2.5	0.4
2	Blok et. al., 2000	Netherland	Fungal	Basidiomycota anamorph	Rhizoctonia	solani	Blank	Germination %	Field	Large scale	34.2	Moderate	Loamy sand	Sandy	N	15	Moderate	15	>10	NA	NA	Field	Anaerobic only	Blank		1.6	5	1.32	5	1.21	2.5	0.4
3	Blok et. al., 2000	Netherland	Fungal	Ascomycota	Verticillium	dahliae	Blank	Colony forming units (log)/g	Field	Large scale	29.1	Moderate	Loamy sand	Sandy	N	15	Moderate	15	>10	NA	NA	Field	Anaerobic only	Blank		1.4	5	1.39	5	1.01	2.5	0.4
4	Blok et. al., 2000	Netherland	Fungal	Ascomycota	Verticillium	dahliae	Blank	Colony forming units (log)/g	Field	Large scale	34.2	Moderate	Loamy sand	Sandy	N	15	Moderate	15	>10	NA	NA	Field	Anaerobic only	Blank		0.02	5	0.01	5	1.3	2.5	0.4
5	Blok et. al., 2000	Netherland	Fungal	Ascomycota	Fusarium	oxysporum	f. sp. asparagi	Colony forming units (log)/g	Field	Large scale	29.1	Moderate	Loamy sand	Sandy	N	15	Moderate	15	>10	NA	NA	Field	Anaerobic only	Blank		6	5	6	5	1	2.5	0.4
6	Blok et. al., 2000	Netherland	Fungal	Ascomycota	Fusarium	oxysporum	f. sp. asparagi	Colony forming units (log)/g	Field	Large scale	34.2	Moderate	Loamy sand	Sandy	N	15	Moderate	15	>10	NA	NA	Field	Anaerobic only	Blank		7.7	5	5.7	5	1.35	2.5	0.4
7	Blok et. al., 2000	Netherland	Fungal	Ascomycota	Fusarium	oxysporum	Uncategorized	Colony forming units (log)/g	Field	Large scale	34.2	Moderate	Loam	Sandy	N	15	Moderate	15	>10	NA	NA	Field	Anaerobic only	Blank		7.7	5	5.95	5	1.29	2.5	0.4
8	Blok et. al., 2008	Netherland	Fungal	Ascomycota	Fusarium	oxysporum	f. sp. asparagi	Colony forming units (log)/g	Field	Large scale	25	Moderate	Loamy sand	Sandy	N	20	High	12	>10	NA	NA	Field	Anaerobic only	Blank		2.54	4	3.84	4	0.66	2	0.5
9	Blok et. al., 2008	Netherland	Fungal	Ascomycota	Fusarium	oxysporum	f. sp. asparagi	Colony forming units (log)/g	Field	Large scale	25	Moderate	Loamy sand	Sandy	N	60	High	12	>10	NA	NA	Field	Anaerobic only	Blank		3.02	4	1.5	2	2.02	1.33	0.75188
10	Blok et. al., 2008	Netherland	Fungal	Basidiomycota anamorph	Rhizoctonia	tuliparum	Blank	Germination %	Field	Large scale	25	Moderate	Loamy sand	Sandy	N	20	High	12	>10	NA	NA	Field	Anaerobic only	Blank		5.37	4	31.34	2	0.17	1.33	0.75188
11	Blok et. al., 2008	Netherland	Fungal	Basidiomycota anamorph	Rhizoctonia	tuliparum	Blank	Germination %	Field	Large scale	25	Moderate	Loamy sand	Sandy	N	60	High	12	>10	NA	NA	Field	Anaerobic only	Blank		5.37	4	52.84	4	0.1	2	0.5
12	Blok et. al., 2008	Netherland	Fungal	Ascomycota	Verticillium	dahliae	Blank	Colony forming units (log)/g	Field	Large scale	25	Moderate	Loamy sand	Sandy	N	20	High	12	>10	NA	NA	Field	Anaerobic only	Blank		1.42	4	1.76	2	0.81	1.33	0.75188
13	Blok et. al., 2008	Netherland	Fungal	Ascomycota	Verticillium	dahliae	Blank	Colony forming units (log)/g	Field	Large scale	25	Moderate	Loamy sand	Sandy	N	60	High	12	>10	NA	NA	Field	Anaerobic only	Blank		1.38	4	1.62	4	0.85	2	0.5
50	Mazzola and Hewavitharana, 2014; Shennan et al., 2014)	USA (Washington)	Oomycetes	Oomycota	Pythium	ultimum	Blank	Colony size	Pot	Small scale	24	Moderate	Sandyloam	Sandy	N	5	Low	2	<3	NA	NA	Small container	Anaerobic only	Blank		4.8	5	4.8	0.83	1	0.71	1.40845
51	Mazzola and Hewavitharana, 2014; Shennan et al., 2014)	USA (Washington)	Fungal	Basidiomycota anamorph	Rhizoctonia	solani	AG-10	Colony size	Pot	Small scale	24	Moderate	Sandyloam	Sandy	N	5	Low	2	<3	NA	NA	Small container	Anaerobic only	Blank		4.6	5	4.8	0.83	0.96	0.71	1.40845
52	Mazzola and Hewavitharana, 2014; Shennan et al., 2014)	USA (Washington)	Fungal	Ascomycota	Fusarium	oxysporum	Uncategorized	Colony size	Pot	Small scale	24	Moderate	Sandyloam	Sandy	N	5	Low	2	<3	NA	NA	Small container	Anaerobic only	Blank		2.12	5	2.96	0.83	0.72	0.71	1.40845
53	Messiha et. al., 2007	Netherland	Bacterial	Proteobacteria	Ralstonia	solanacearum	race 3 biovar 2 strains	Colony forming units (log)/g	Glass	Small scale	28	Moderate	Sandy	Sandy	N	18	High	4	>3-5	NA	NA	Small container	Anaerobic only	Blank		3.6	5	4.1	3	0.88	1.88	0.531915
54	Messiha et. al., 2007	Netherland	Bacterial	Proteobacteria	Ralstonia	solanacearum	race 3 biovar 2 strains	Colony forming units (log)/g	GH plots	Large scale	24.725	Moderate	Sandy	Sandy	N	40	High	4	>3-5	NA	NA	Field	Anaerobic only	Blank		3	2	3.18	1	0.94	0.67	1.49254
55	Mowlick et al., 2013a	Japan	Fungal	Ascomycota	Fusarium	oxysporum	f. sp. spinaciae	Colony forming units (log)/g	GH plots	Large scale	30	Moderate	Gray lowland	Gray lowland	N	9	Moderate	2.5	<3	NA	NA	Small container	Anaerobic only	Blank		4.98	2	4.7	0.5	1.06	0.4	2.5
56	Mowlick et al., 2013a	Japan	Fungal	Ascomycota	Fusarium	oxysporum	f. sp. spinaciae	Colony forming units (log)/g	GH plots	Large scale	25	Moderate	Gray lowland	Gray lowland	N	9	Moderate	2.5	<3	NA	NA	Small container	Anaerobic only	Blank		3.18	2	4.7	0.5	0.68	0.4	2.5
57	Mowlick et al., 2013a	Japan	Fungal	Ascomycota	Fusarium	oxysporum	f. sp. spinaciae	Colony forming units (log)/g	GH plots	Large scale	27.5	Moderate	Gray lowland	Gray lowland	N	9	Moderate	2.5	<3	NA	NA	Small container	Anaerobic only	Blank		3.11	2	4.7	0.5	0.66	0.4	2.5
58	Mowlick et al., 2013a	Japan	Fungal	Ascomycota	Fusarium	oxysporum	f. sp. spinaciae	Colony forming units (log)/g	GH plots	Large scale	30	Moderate	Gray lowland	Gray lowland	N	9	Moderate	2.5	<3	NA	NA	Small container	Anaerobic only	Blank		3.15	2	4.7	0.5	0.67	0.4	2.5
59	Mowlick et al., 2014	Japan	Fungal	Ascomycota	Fusarium	oxysporum	f. sp. spinaciae	Infection %	GH plots	Large scale	21.7	Moderate	Sandyloam	Sandy	Y	NA	NA	3	3	NA	NA	Field	Anaerobic only	<9	20	21.9	10	44.5	1.43	0.49	1.25	0.8
60	Mowlick et al., 2014	Japan	Fungal	Ascomycota	Fusarium	oxysporum	f. sp. spinaciae	Infection %	GH plots	Large scale	35.7	High	Sandyloam	Sandy	Y	NA	NA	3	3	NA	NA	Field	Anaerobic only	<9	20	79	10	58.5	1.43	1.35	1.25	0.8
61	Mowlick et al., 2014	Japan	Fungal	Ascomycota	Fusarium	oxysporum	f. sp. spinaciae	Infection %	Pot	Small scale	27.3	Moderate	Sandyloam	Sandy	N	NA	NA	3	3	NA	NA	Small container	Anaerobic only	Blank		100	4	100	4	1	2	0.5
62	Thaning and Gerhardson, 2001	Sweden	Fungal	Ascomycota	Sclerotinia	sclerotiorum	Blank	Germination %	Field	Large scale	27	Moderate	Sandy	Sandy	N	7.5	Moderate	10	<6-10	NA	NA	Field	Anaerobic only	<2-3	2.65	65	4	95	1	0.68	0.8	1.25
63	Thaning and Gerhardson, 2001	Sweden	Fungal	Ascomycota	Sclerotinia	sclerotiorum	Blank	Germination %	Field	Large scale	27	Moderate	Sandy	Sandy	N	7.5	Moderate	10	<6-10	NA	NA	Field	Anaerobic only	<2-3	2.65	70	4	90	1	0.78	0.8	1.25
64	Thaning and Gerhardson, 2001	Sweden	Fungal	Ascomycota	Sclerotinia	sclerotiorum	Blank	Germination %	Field	Large scale	27	Moderate	Clay	Clay	N	7.5	Moderate	12	>10	NA	NA	Field	Anaerobic only	Blank		10	4	12	1	0.83	0.8	1.25
65	Thaning and Gerhardson, 2001	Sweden	Fungal	Ascomycota	Sclerotinia	sclerotiorum	Blank	Germination %	Field	Large scale	27	Moderate	Silty loam	Loam	N	7.5	Moderate	13	>10	NA	NA	Field	Anaerobic only	Blank		62	4	85	1	0.73	0.8	1.25
66	Thaning and Gerhardson, 2001	Sweden	Fungal	Ascomycota	Verticillium	dahliae	Blank	Germination %	Field	Large scale	27	Moderate	Sandy	Sandy	N	7.5	Moderate	10	<6-10	NA	NA	Field	Anaerobic only	Blank		5	4	41	1.33	0.12	1	1
67	Thaning and Gerhardson, 2001	Sweden	Fungal	Ascomycota	Verticillium	dahliae	Blank	Germination %	Field	Large scale	27	Moderate	Sandy	Sandy	N	7.5	Moderate	10	<6-10	NA	NA	Field	Anaerobic only	Blank		10	4	41	1.33	0.24	1	1
68	Thaning and Gerhardson, 2001	Sweden	Fungal	Ascomycota	Verticillium	dahliae	Blank	Germination %	Field	Large scale	27	Moderate	Clay	Clay	N	7.5	Moderate	12	>10	NA	NA	Field	Anaerobic only	Blank		15	4	60	1.33	0.25	1	1
69	Thaning and Gerhardson, 2001	Sweden	Fungal	Ascomycota	Verticillium	dahliae	Blank	Germination %	Field	Large scale	27	Moderate	Silty loam	Loam	N	7.5	Moderate	13	>10	NA	NA	Field	Anaerobic only	Blank		20	4	43	1.33	0.47	1	1
70	van Overbeek et. al., 2014	Netherland	Bacterial	Proteobacteria	Ralstonia	solanacearum	biovar 2	Colony forming units (log)/g	Field	Large scale	15	Low	Flooded Loam	Loam	Y	25	High	6	<6-10	NA	NA	NA	Flooding	Blank		0.15	4	3.9	0.5	0.04	0.44	2.27273
71	van Overbeek et. al., 2014	Netherland	Bacterial	Proteobacteria	Ralstonia	solanacearum	biovar 6	Colony forming units (log)/g	Field	Large scale	15	Low	Flooded Sand	Sandy	Y	25	High	6	<6-10	NA	NA	NA	Flooding	Blank		1.12	4	3.74	0.5	0.3	0.44	2.27273
72	van Overbeek et. al., 2014	Netherland	Bacterial	Proteobacteria	Ralstonia	solanacearum	biovar 2	Colony forming units (log)/g	Field	Large scale	15	Low	Flooded Loam	Loam	Y	25	High	6	<6-10	NA	NA	NA	Flooding	Blank		0.05	4	5.42	0.67	0.01	0.57	1.75439
73	van Overbeek et. al., 2014	Netherland	Bacterial	Proteobacteria	Ralstonia	solanacearum	biovar 6	Colony forming units (log)/g	Field	Large scale	15	Low	Flooded Sand	Sandy	Y	25	High	6	<6-10	NA	NA	NA	Flooding	Blank		5	1.31	4.08	0.67	1.23	0.44	2.27273
74	Wen et. al., 2015	China	Fungal	Ascomycota	Fusarium	oxysporum	f. sp. cubense	Colony forming units (log)/g	Pot	Small scale	30	Moderate	Flooding sand loamy	Sandy	Y	5.5	Low	1.43	<3	NA	No	Non flooded control	Flooding	Blank		4.2	3	4.5	0.5	0.93	0.43	2.32558
75	Wen et. al., 2015	China	Fungal	Ascomycota	Fusarium	oxysporum	f. sp. cubense	Colony forming units (log)/g	Pot	Small scale	30	Moderate	Flooding sand loamy	Sandy	Y	5.5	Low	2	<3	NA	No	Non flooded control	Flooding	Blank		3.96	3	4.5	0.5	0.88	0.43	2.32558
76	Wen et. al., 2015	China	Fungal	Ascomycota	Fusarium	oxysporum	f. sp. cubense	Colony forming units (log)/g	Pot	Small scale	30	Moderate	Flooding sand loamy	Sandy	Y	5.5	Low	2.85	<3	NA	No	Non flooded control	Flooding	Blank		3.96	3	4.4	0.5	0.9	0.43	2.32558
77	Wen et. al., 2015	China	Fungal	Ascomycota	Fusarium	oxysporum	f. sp. cubense	Colony forming units (log)/g	Pot	Small scale	30	Moderate	Flooding sand loamy	Sandy	Y	5.5	Low	4.29	>3-5	NA	No	Non flooded control	Flooding	Blank		4.3	3	4.4	0.5	0.98	0.43	2.32558
