# Supplementary material for: A Meta-Analysis of the Impact of Anaerobic Soil Disinfestation on Pest Suppression and Yield of Horticultural Crops
Source: Front Plant Sci. 2016 Aug 26;7:1254. doi: 10.3389/fpls.2016.01254 (PMC4999451; doi:10.3389/fpls.2016.01254)
Supplement: Supplementary file 2 [file Data_Sheet_2.XLSX]

## Sheet: Amendment types-control corr
Weighted summary effect sizes (lnRR) and confidence limits for ASD amendment types effect on suppression of pathogen for various other moderators
Category	Moderators	Amendment type	Number Studies	Point estimate	Standard error	Variance	Lower limit	Upper limit	Suppression Percentage	Z-value	P-value
Soil borne pathogen	Bacterial Ralstonia	Ag-by-product	7	-1.59856	0.647016	0.41863	-2.86669	-0.330432	79.7813	-2.47067	0.0134862
		Grass	7	-1.48344	0.666975	0.444855	-2.79069	-0.176193	77.3144	-2.22413	0.0261396
		Organic acid	13	-1.38244	0.567001	0.32149	-2.49374	-0.271136	74.9034	-2.43816	0.0147624
		Protein by-product	6	-2.35683	0.83567	0.698345	-3.99471	-0.718946	90.528	-2.82029	0.00479809
		Overall	33	-1.61542	0.330065	0.108943	-2.26234	-0.968507	80.1193	-4.89426	9.86769e-07
	Fungal	Ag-by-product	111	-0.921726	0.140804	0.0198258	-1.1977	-0.645755	60.2168	-6.54617	5.90332e-11
		Brassica spp	60	-0.869217	0.18938	0.0358649	-1.2404	-0.498039	58.072	-4.5898	4.43669e-06
		Combination	52	-1.11554	0.20803	0.0432767	-1.52328	-0.707811	67.2263	-5.3624	8.21224e-08
		Ethanol	25	-2.44123	0.286999	0.0823687	-3.00374	-1.87872	91.2947	-8.50605	0
		Grass	95	-0.821895	0.153982	0.0237104	-1.12369	-0.520096	56.0402	-5.33761	9.41791e-08
		Legume spp	25	-0.745671	0.327513	0.107265	-1.38758	-0.103758	52.5584	-2.27677	0.0228
		Manure	2	0	1.06998	1.14486	-2.09713	2.09713	0	0	1
		Organic acid	66	-0.946222	0.180822	0.0326965	-1.30063	-0.591818	61.1795	-5.2329	1.66874e-07
		Other C source	3	-3.593	0.826988	0.683909	-5.21387	-1.97213	97.2484	-4.34468	1.39477e-05
		Protein by-product	34	-1.55671	0.523822	0.27439	-2.58338	-0.530034	78.9171	-2.97182	0.00296039
		Overall	473	-1.19908	0.185988	0.0345917	-1.56361	-0.834553	69.853	-6.44709	1.14018e-10
	Oomycetes	Ag-by-product	12	-2.6781	0.547143	0.299365	-3.75048	-1.60572	93.1307	-4.8947	9.84533e-07
		Brassica spp	2	-3.146	1.4031	1.96869	-5.89603	-0.395975	95.6976	-2.24218	0.0249499
		Combination	4	-1.59901	1.02079	1.04202	-3.59973	0.40171	79.7903	-1.56644	0.117246
		Ethanol	2	-1.726	1.4031	1.96869	-4.47603	1.02403	82.2005	-1.23013	0.218647
		Grass	2	-3.7475	1.4031	1.96869	-6.49753	-0.997475	97.6423	-2.67087	0.00756545
		Manure	3	-1.71123	1.12446	1.2644	-3.91512	0.492668	81.9356	-1.52183	0.128053
		Protein by-product	2	1.1585	1.23134	1.51619	-1.25488	3.57188	-218.515	0.940848	0.346783
		Overall	27	-1.92505	0.662786	0.439285	-3.22408	-0.626011	85.4131	-2.90448	0.00367866
Study type	Large	Ag-by-product	52	-1.42605	0.228236	0.0520916	-1.87338	-0.978716	75.9744	-6.24814	4.15364e-10
		Brassica spp	32	-1.43509	0.287268	0.0825228	-1.99812	-0.872053	76.1906	-4.99564	5.86398e-07
		Combination	44	-1.3641	0.25144	0.0632219	-1.85691	-0.871289	74.439	-5.42516	5.79014e-08
		Ethanol	10	-2.70838	0.522124	0.272614	-3.73172	-1.68503	93.3355	-5.18723	2.13445e-07
		Grass	55	-0.906287	0.213476	0.0455721	-1.32469	-0.487882	59.5979	-4.24538	2.18223e-05
		Manure	1	-4.357	1.59292	2.53739	-7.47906	-1.23494	98.7183	-2.73523	0.00623361
		Organic acid	48	-1.05921	0.240892	0.0580289	-1.53135	-0.587069	65.327	-4.39703	1.09743e-05
		Protein by-product	9	-1.54901	0.57705	0.332987	-2.68001	-0.418012	78.7542	-2.68436	0.00726691
		Overall	251	-1.43666	0.204927	0.0419949	-1.8383	-1.03501	76.2279	-7.01059	2.37321e-12
	Small	Ag-by-product	78	-0.972662	0.156141	0.02438	-1.27869	-0.666632	62.1925	-6.22938	4.68279e-10
		Brassica spp	30	-0.311799	0.265198	0.0703299	-0.831577	0.207979	26.7871	-1.17572	0.239706
		Combination	12	-0.0870398	0.477972	0.228457	-1.02385	0.849768	8.33594	-0.182102	0.855502
		Ethanol	17	-2.2435	0.322037	0.103708	-2.87468	-1.61232	89.3914	-6.9666	3.24696e-12
		Grass	49	-0.943662	0.229497	0.0526687	-1.39347	-0.493857	61.08	-4.11188	3.92452e-05
		Legume spp	25	-0.736872	0.307057	0.0942839	-1.33869	-0.135052	52.1391	-2.39979	0.0164045
		Manure	4	-0.11875	0.706115	0.498598	-1.50271	1.26521	11.197	-0.168174	0.866447
		Organic acid	31	-0.776735	0.253227	0.0641241	-1.27305	-0.280418	54.0095	-3.06734	0.00215972
		Other C source	3	-3.593	0.765156	0.585464	-5.09268	-2.09332	97.2484	-4.69577	2.65598e-06
		Protein by-product	33	-0.930124	0.566378	0.320784	-2.0402	0.179956	60.5495	-1.64223	0.100542
		Overall	282	-0.993797	0.233528	0.0545355	-1.4515	-0.536089	62.9831	-4.25557	2.08516e-05
Soil type	Clay	Ag-by-product	9	-2.02853	0.621319	0.386037	-3.24629	-0.810766	86.8471	-3.26488	0.00109512
		Brassica spp	5	0.323211	0.797415	0.63587	-1.23969	1.88612	-38.1557	0.405324	0.68524
		Combination	7	-0.173961	0.695791	0.484126	-1.53769	1.18976	15.9671	-0.250019	0.802572
		Grass	8	-0.276484	0.746301	0.556965	-1.73921	1.18624	24.1554	-0.370472	0.711031
		Protein by-product	3	-1.28333	1.97212	3.88925	-5.14862	2.58195	72.2888	-0.650738	0.515215
		Overall	32	-0.639083	0.590133	0.348257	-1.79572	0.517557	47.2224	-1.08295	0.278832
	Gray lowland	Ag-by-product	10	-1.83692	0.665771	0.443251	-3.14181	-0.532035	84.0693	-2.75909	0.00579627
		Brassica spp	11	-1.372	0.632805	0.400443	-2.61228	-0.131723	74.6401	-2.16812	0.0301494
		Grass	4	-2.1745	1.01813	1.03658	-4.16999	-0.179011	88.6335	-2.13579	0.0326967
		Overall	25	-1.69083	0.418194	0.174886	-2.51047	-0.871185	82	-4.04317	5.2733e-05
	Loam	Ag-by-product	7	-1.01232	0.377985	0.142872	-1.75316	-0.271483	63.6625	-2.6782	0.00740184
		Brassica spp	3	-1.02605	0.597827	0.357398	-2.19777	0.145672	64.158	-1.7163	0.086108
		Combination	3	-0.714	0.5	0.25	-1.69398	0.265982	51.0318	-1.428	0.153292
		Grass	5	-1.60783	0.511901	0.262043	-2.61114	-0.604525	79.9679	-3.14091	0.00168426
		Protein by-product	3	-3.39151	0.826866	0.683708	-5.01214	-1.77088	96.6342	-4.10164	4.10224e-05
		Overall	21	-1.40676	0.413381	0.170884	-2.21697	-0.596551	75.5065	-3.40307	0.000666338
	Sandy	Ag-by-product	88	-0.854304	0.158226	0.0250353	-1.16442	-0.544188	57.4421	-5.39928	6.69087e-08
		Brassica spp	43	-1.02581	0.218946	0.0479372	-1.45494	-0.596687	64.1495	-4.68524	2.79636e-06
		Combination	46	-1.36439	0.229013	0.0524467	-1.81324	-0.915532	74.4463	-5.9577	2.55811e-09
		Ethanol	8	-3.03673	0.514971	0.265195	-4.04606	-2.02741	95.2009	-5.8969	3.70401e-09
		Grass	87	-0.884441	0.160173	0.0256554	-1.19837	-0.570508	58.7055	-5.52178	3.35574e-08
		Legume spp	25	-0.747347	0.332065	0.110267	-1.39818	-0.0965122	52.6379	-2.25061	0.0244105
		Manure	5	-1.10055	0.673221	0.453226	-2.42004	0.218935	66.7313	-1.63476	0.1021
		Organic acid	79	-0.978481	0.171412	0.029382	-1.31444	-0.64252	62.4118	-5.70837	1.14064e-08
		Other C source	3	-3.593	0.840929	0.707162	-5.24119	-1.94481	97.2484	-4.27265	1.9316e-05
		Protein by-product	36	-0.849035	0.423766	0.179577	-1.6796	-0.0184694	57.2173	-2.00355	0.0451185
		Overall	420	-1.20203	0.176344	0.0310971	-1.54765	-0.856399	69.9416	-6.81638	9.33609e-12
	Other media	Ag-by-product	8	-2.82967	0.492367	0.242425	-3.79469	-1.86465	94.0968	-5.74709	9.0795e-09
	Volcanic	Ag-by-product	8	-0.931858	0.573309	0.328683	-2.05552	0.191807	60.6179	-1.6254	0.104077
		Ethanol	19	-2.11341	0.376118	0.141465	-2.85059	-1.37623	87.9175	-5.61901	1.9205e-08
		Overall	27	-1.60186	0.585441	0.342741	-2.7493	-0.454418	79.8479	-2.73616	0.00621603
Control	Uncovered control	Ag-by-product	8	-1.05789	0.528859	0.279692	-2.09444	-0.021347	65.2813	-2.00033	0.0454648
		Brassica spp	14	-0.979581	0.406916	0.165581	-1.77712	-0.18204	62.4531	-2.40733	0.0160697
		Combination	1	2.991	1.35934	1.84781	0.32674	5.65526	-1890.56	2.20033	0.0277834
		Grass	15	-0.460793	0.361404	0.130613	-1.16913	0.247546	36.9217	-1.27501	0.202307
		Protein by-product	1	-4.663	1.44838	2.09781	-7.50178	-1.82422	99.0562	-3.21946	0.00128434
		Overall	39	-0.792426	0.603663	0.364409	-1.97558	0.390732	54.7255	-1.3127	0.189285
	Covered control	Ag-by-product	122	-1.15879	0.138266	0.0191175	-1.42979	-0.887798	68.6136	-8.38091	0
		Brassica spp	48	-0.920431	0.22509	0.0506653	-1.3616	-0.479263	60.1653	-4.08918	4.3291e-05
		Combination	55	-1.26655	0.210491	0.0443066	-1.6791	-0.853994	71.8198	-6.01711	1.77558e-09
		Ethanol	27	-2.38955	0.286708	0.0822016	-2.95149	-1.82761	90.8329	-8.33443	0
		Grass	89	-1.04876	0.171202	0.02931	-1.38431	-0.713216	64.963	-6.12591	9.01693e-10
		Legume spp	25	-0.748925	0.336579	0.113285	-1.40861	-0.0892426	52.7126	-2.22511	0.0260738
		Manure	5	-1.09606	0.683681	0.467419	-2.43605	0.243926	66.5816	-1.60318	0.108895
		Organic acid	79	-0.98191	0.17434	0.0303943	-1.32361	-0.640211	62.5405	-5.63217	1.77959e-08
		Other C source	3	-3.593	0.854796	0.730676	-5.26837	-1.91763	97.2484	-4.20334	2.63e-05
		Protein by-product	41	-0.919251	0.403647	0.162931	-1.71038	-0.128117	60.1182	-2.27736	0.0227645
		Overall	494	-1.25077	0.169199	0.0286282	-1.58239	-0.919147	71.3716	-7.39232	1.44329e-13
Incubation period	<3 wks	Ag-by-product	38	-1.18232	0.281294	0.0791265	-1.73364	-0.63099	69.3432	-4.20313	2.63249e-05
		Brassica spp	12	-2.89699	0.474902	0.225532	-3.82778	-1.9662	94.4811	-6.10018	1.0595e-09
		Ethanol	20	-2.00378	0.350621	0.122935	-2.69098	-1.31657	86.5175	-5.71493	1.09747e-08
		Grass	14	-1.93132	0.523006	0.273536	-2.95639	-0.906242	85.5043	-3.69272	0.000221869
		Legume spp	1	-0.454	1.28377	1.64808	-2.97015	2.06215	36.4917	-0.353645	0.723605
		Manure	4	-0.11875	0.824633	0.680019	-1.735	1.4975	11.197	-0.144003	0.885498
		Organic acid	31	-0.873085	0.311875	0.0972661	-1.48435	-0.261821	58.2339	-2.79947	0.00511865
		Other C source	3	-3.593	0.909593	0.827359	-5.37577	-1.81023	97.2484	-3.95012	7.81124e-05
		Protein by-product	11	0.265836	1.01407	1.02834	-1.72171	2.25338	-30.4521	0.262147	0.793208
		Overall	134	-1.52856	0.363513	0.132142	-2.24103	-0.816087	78.3152	-4.20496	2.61124e-05
	3 wks	Ag-by-product	72	-1.13788	0.159495	0.0254386	-1.45048	-0.825271	67.9501	-7.13424	9.73222e-13
		Brassica spp	29	-0.311351	0.271047	0.0734666	-0.842594	0.219892	26.7543	-1.1487	0.250682
		Combination	38	-1.19072	0.240766	0.0579685	-1.66262	-0.718828	69.5998	-4.94555	7.593e-07
		Ethanol	7	-3.57363	0.561765	0.315579	-4.67467	-2.47259	97.1946	-6.36144	1.99872e-10
		Grass	27	-0.752035	0.309798	0.095975	-1.35923	-0.144842	52.8594	-2.4275	0.0152033
		Legume spp	24	-0.772976	0.339279	0.11511	-1.43795	-0.108002	53.8363	-2.27829	0.0227092
		Manure	1	-4.357	1.35192	1.82768	-7.00671	-1.70729	98.7183	-3.22283	0.00126932
		Organic acid	24	-0.8085	0.294086	0.0864869	-1.3849	-0.232101	55.4474	-2.74919	0.00597425
		Overall	222	-1.22019	0.270806	0.0733357	-1.75096	-0.689423	70.4827	-4.50579	6.6128e-06
	>3-5 wks	Ag-by-product	7	-0.342937	0.495618	0.245637	-1.31433	0.628457	29.0317	-0.691937	0.488977
		Grass	7	-1.40487	0.521872	0.27235	-2.42772	-0.38202	75.4601	-2.69198	0.00710286
		Protein by-product	11	-1.05027	0.953284	0.90875	-2.91867	0.818132	65.0157	-1.10174	0.270575
		Overall	25	-0.893078	0.44822	0.200901	-1.77157	-0.0145823	59.0606	-1.9925	0.0463165
	<6-10 wks	Ag-by-product	7	-1.89358	0.680843	0.463548	-3.22801	-0.559152	84.9468	-2.78123	0.00541537
		Brassica spp	6	-0.963739	0.77383	0.598813	-2.48042	0.55294	61.8536	-1.24541	0.21298
		Combination	2	-2.7705	1.32738	1.76193	-5.37211	-0.16889	93.7369	-2.0872	0.0368701
		Grass	13	-1.24016	0.57926	0.335542	-2.37549	-0.104831	71.0662	-2.14094	0.0322791
		Protein by-product	20	-1.69954	0.5369	0.288262	-2.75184	-0.647234	81.7232	-3.16547	0.00154835
		Overall	48	-1.56348	0.34969	0.122283	-2.24886	-0.878105	79.0595	-4.47106	7.78325e-06
	>10 wks	Ag-by-product	3	-0.0473333	1.0806	1.16769	-2.16526	2.0706	4.62306	-0.0438029	0.965061
		Brassica spp	14	-1.01624	0.335871	0.112809	-1.67453	-0.357943	63.8046	-3.02568	0.00248074
		Grass	43	-0.762583	0.171851	0.0295326	-1.0994	-0.425762	53.354	-4.43748	9.10189e-06
		Overall	60	-0.800122	0.151477	0.0229454	-1.09701	-0.503232	55.0726	-5.28212	1.27695e-07
	Post ASD	Combination	12	-1.15308	0.506877	0.256924	-2.14654	-0.159623	68.4338	-2.27488	0.0229132
		Organic acid	24	-1.30992	0.358416	0.128462	-2.0124	-0.607434	73.0157	-3.65474	0.000257444
		Overall	36	-1.25764	0.292645	0.0856413	-1.83121	-0.684065	71.5675	-4.29748	1.72747e-05
Amendment form	Solid	Ag-by-product	120	-1.0674	0.14686	0.0215679	-1.35524	-0.779563	65.61	-7.26817	3.64375e-13
		Brassica spp	62	-0.927686	0.203156	0.0412722	-1.32586	-0.529508	60.4532	-4.56638	4.96221e-06
		Combination	55	-1.18372	0.219877	0.0483459	-1.61467	-0.752767	69.3862	-5.38355	7.30326e-08
		Grass	104	-0.926864	0.160407	0.0257304	-1.24126	-0.612472	60.4207	-5.7782	7.55023e-09
		Legume spp	25	-0.7534	0.350752	0.123027	-1.44086	-0.0659392	52.9237	-2.14796	0.0317171
		Manure	5	-1.08331	0.716695	0.513652	-2.488	0.321388	66.1526	-1.51153	0.130653
		Protein by-product	42	-1.2422	0.398982	0.159187	-2.02419	-0.460207	71.1251	-3.11342	0.00184935
		Overall	413	-1.01399	0.0941985	0.00887337	-1.19862	-0.829364	63.7231	-10.7644	0
	Liquid	Ag-by-product	10	-1.95185	0.423732	0.179549	-2.78235	-1.12135	85.7989	-4.60634	4.09814e-06
		Combination	1	0.415	1.38012	1.90472	-2.28998	3.11998	-51.4371	0.300699	0.763644
		Ethanol	27	-2.39273	0.278441	0.0775294	-2.93846	-1.84699	90.862	-8.5933	0
		Organic acid	79	-0.975744	0.169216	0.028634	-1.3074	-0.644087	62.3088	-5.76627	8.10474e-09
		Other C source	3	-3.593	0.830607	0.689908	-5.22096	-1.96504	97.2484	-4.32575	1.52012e-05
		Overall	120	-1.84858	0.509962	0.260061	-2.84809	-0.849071	84.2539	-3.62493	0.000289036
Amendment mixed	Mixed	Combination	56	-1.15772	0.251248	0.0631254	-1.65015	-0.66528	68.5797	-4.60787	4.06815e-06
		Organic acid	4	-2.32025	1.20217	1.4452	-4.67645	0.0359515	90.1751	-1.93006	0.0535996
		Overall	60	-1.20637	0.245934	0.0604835	-1.68839	-0.724348	70.0718	-4.90526	9.33037e-07
	Single	Ag-by-product	130	-1.15284	0.134461	0.0180797	-1.41638	-0.889302	68.4261	-8.5738	0
		Brassica spp	62	-0.932565	0.195096	0.0380624	-1.31495	-0.550184	60.6457	-4.78003	1.75267e-06
		Ethanol	27	-2.38845	0.289746	0.0839525	-2.95634	-1.82056	90.8228	-8.24326	2.22045e-16
		Grass	104	-0.924433	0.15366	0.0236115	-1.2256	-0.623264	60.3244	-6.01608	1.7869e-09
		Legume spp	25	-0.749896	0.339475	0.115243	-1.41525	-0.084538	52.7584	-2.20899	0.0271753
		Manure	5	-1.0933	0.690407	0.476662	-2.44647	0.259876	66.489	-1.58355	0.113295
		Organic acid	75	-0.948007	0.178566	0.0318858	-1.29799	-0.598024	61.2487	-5.309	1.10226e-07
		Other C source	3	-3.593	0.863708	0.745992	-5.28584	-1.90016	97.2484	-4.15997	3.1829e-05
		Protein by-product	42	-1.23605	0.388946	0.151279	-1.99837	-0.473729	70.947	-3.17795	0.00148322
		Overall	473	-1.25561	0.186602	0.0348204	-1.62134	-0.889875	71.5097	-6.7288	1.71072e-11
Amendment rate	>0.3	Ag-by-product	9	-0.18258	0.519751	0.270141	-1.20127	0.836114	16.6882	-0.351284	0.725375
		Brassica spp	12	1.43925	0.381117	0.14525	0.692275	2.18623	-321.753	3.7764	0.00015911
		Combination	4	-0.74625	0.815322	0.66475	-2.34425	0.851752	52.5859	-0.915283	0.360043
		Grass	16	-0.886909	0.345259	0.119204	-1.5636	-0.210215	58.8073	-2.56882	0.0102044
		Legume spp	18	-0.991397	0.330749	0.109395	-1.63965	-0.34314	62.8942	-2.99743	0.00272269
		Overall	59	-0.254184	0.541733	0.293475	-1.31596	0.807594	22.4451	-0.469204	0.638924
	0.3 to 1 kg	Ag-by-product	35	-0.78906	0.292919	0.0858017	-1.36317	-0.214949	54.5728	-2.69378	0.00706468
		Brassica spp	6	-2.52625	0.676807	0.458068	-3.85277	-1.19973	92.0042	-3.7326	0.000189514
		Combination	35	-1.43265	0.282944	0.0800571	-1.98721	-0.878089	76.1324	-5.06337	4.1191e-07
		Grass	8	-0.582642	0.617142	0.380865	-1.79222	0.626935	44.1579	-0.944097	0.34512
		Legume spp	5	-0.297359	0.798017	0.636831	-1.86144	1.26673	25.7223	-0.372623	0.709429
		Overall	89	-1.13688	0.355372	0.126289	-1.83339	-0.44036	67.918	-3.19912	0.00137849
	1 to 2 kg	Ag-by-product	43	-1.32172	0.239786	0.0574974	-1.79169	-0.851745	73.3323	-5.51207	3.54646e-08
		Brassica spp	4	-2.37775	0.96248	0.926369	-4.26418	-0.491323	90.7241	-2.47044	0.0134947
		Combination	11	-1.04681	0.447597	0.200343	-1.92408	-0.169532	64.8943	-2.33872	0.0193497
		Grass	14	-1.6792	0.444048	0.197179	-2.54952	-0.808881	81.3477	-3.78157	0.000155842
		Legume spp	1	0.42	1.64483	2.70547	-2.80381	3.64381	-52.1962	0.255345	0.798457
		Manure	4	-0.11875	0.807848	0.652619	-1.7021	1.4646	11.197	-0.146995	0.883136
		Overall	77	-1.23926	0.313504	0.0982845	-1.85372	-0.624807	71.0402	-3.95295	7.71946e-05
	2 to 3 kg	Ag-by-product	36	-1.06081	0.231232	0.0534683	-1.51402	-0.607603	65.3824	-4.58764	4.4829e-06
		Brassica spp	3	-0.40539	0.895572	0.802049	-2.16068	1.3499	33.3284	-0.452661	0.650793
		Combination	4	-1.3975	0.789849	0.623861	-2.94557	0.150575	75.2786	-1.76933	0.0768394
		Manure	1	-4.357	1.41331	1.99744	-7.12704	-1.58696	98.7183	-3.08284	0.00205038
		Protein by-product	2	1.1585	0.864709	0.747721	-0.536298	2.8533	-218.515	1.33976	0.180324
		Overall	46	-0.981139	0.649911	0.422385	-2.25494	0.292664	62.5116	-1.50965	0.131133
	3 to 4 kg	Brassica spp	10	-1.11796	0.389711	0.151875	-1.88178	-0.354146	67.3056	-2.8687	0.00412157
		Combination	1	0.415	1.24964	1.5616	-2.03425	2.86425	-51.4371	0.332095	0.739817
		Grass	19	-0.972812	0.246546	0.0607848	-1.45603	-0.489591	62.1981	-3.94577	7.95453e-05
		Overall	30	-0.966972	0.247599	0.0613053	-1.45226	-0.481687	61.9767	-3.90539	9.40719e-05
	5 to 6 kg	Brassica spp	6	-0.0168333	0.707107	0.5	-1.40274	1.36907	1.66924	-0.0238059	0.981007
		Grass	18	-0.558313	0.212441	0.0451313	-0.974691	-0.141936	42.7827	-2.62808	0.00858676
		Overall	24	-0.513484	0.203457	0.0413949	-0.912253	-0.114715	40.1593	-2.52379	0.0116096
	> 9 kg	Brassica spp	9	-1.69231	0.312259	0.0975056	-2.30433	-1.0803	81.5907	-5.41959	5.97361e-08
		Grass	4	-1.04531	0.466354	0.217486	-1.95934	-0.13127	64.8416	-2.24145	0.0249972
		Overall	13	-1.46153	0.309932	0.096058	-2.06899	-0.854073	76.8119	-4.71564	2.40951e-06
